# Supplementary material for: Developing and Validating Novel Nomograms for Predicting the Overall Survival and Cancer-Specific Survival of Patients With Primary Vulvar Squamous Cell Cancer
Source: Front Med (Lausanne). 2021 Dec 3;8:777605. doi: 10.3389/fmed.2021.777605 (PMC8678051; doi:10.3389/fmed.2021.777605)
Supplement: Supplementary file 1 [file Table_1.XLSX]

## Sheet: Sheet1
patientid	yearofbirth	yearofdiagnosis	ageatdiagnosis	agerecodewithsingleagesand85	racerecodewhiteblackother	racerecodewbaiapi	originrecodenhiahispanicnonhisp	raceandoriginrecodenhwnhbnhaiann	raceethnicity	maritalstatusatdiagnosis	sex	typeofreportingsource	insurancerecode2007	county	statecounty	prcda2016	prcdaregion	siterecodeicdo3who2008	behaviorrecodeforanalysis	ayasiterecodewho2008	lymphomasubtyperecodewho2008	icccsiterecodeicdo3who2008	tnm7csv0204schema	csschemaajcc6thedition	primarysitelabeled	histologictypeicdo3	behaviorcodeicdo3	grade	laterality	diagnosticconfirmation	icdo3histbehav	icdo3histbehavmalignant	histologyrecodebroadgroupings	histologyrecodebraingroupings	icccsiterecextendedicdo3who2008	siterecodebicdo3who2008	summarystage20001998	seercombinedsummarystage20002004	seerhistoricstagea19732015	derivedss197720042015	seersummarystage200020012003	seersummarystage197719952000	derivedajccstagegroup7thed201020	derivedajcct7thed20102015	derivedajccn7thed20102015	derivedajccm7thed20102015	derivedseercmbstggrp2016	derivedseercombinedt2016	derivedseercombinedn2016
73715241	1967	2014	47	47 years	White	White	Spanish-Hispanic-Latino	Hispanic (All Races)	White	Married (including common law)	Female	Other hospital outpatient unit or surgery center (2006+)	Uninsured	3	NJ: Bergen County (34003)	Not PRCDA	East	Vulva	Malignant	8.5.5 Carc of oth and ill-def sites, geniourinary tract	Unclassified	XI(f) Other and unspecified carcinomas	Vulva	Vulva	C51.9-Vulva, NOS	8076	Malignant	Unknown	Right - origin of primary	Positive histology	8076/3: Squamous cell carcinoma, micro-invasive	8076/3: Squamous cell carcinoma, micro-invasive	8050-8089: squamous cell neoplasms	Not Brain	XI(f.10) Carcinomas of other specified sites	Vulva	Localized	Localized only	Localized	L	Blank(s)	Blank(s)	INOS	T1NOS	N0	M0	Blank(s)	Blank(s)	Blank(s)
61518779	1955	2004	48	48 years	White	White	Non-Spanish-Hispanic-Latino	Non-Hispanic White	White	Divorced	Female	Hospital inpatient/outpatient or clinic	Blank(s)	85	LA: Sabine Parish (22085)	Not PRCDA	East	Vulva	Malignant	8.5.5 Carc of oth and ill-def sites, geniourinary tract	Unclassified	XI(f) Other and unspecified carcinomas	Vulva	Vulva	C51.9-Vulva, NOS	8070	Malignant	Moderately differentiated; Grade II	Not a paired site	Positive histology	8070/3: Squamous cell carcinoma, NOS	8070/3: Squamous cell carcinoma, NOS	8050-8089: squamous cell neoplasms	Not Brain	XI(f.10) Carcinomas of other specified sites	Vulva	Localized	Localized only	Localized	L	Blank(s)	Blank(s)	Blank(s)	Blank(s)	Blank(s)	Blank(s)	Blank(s)	Blank(s)	Blank(s)
33946307	1922	2016	94	85+ years	White	White	Non-Spanish-Hispanic-Latino	Non-Hispanic White	White	Widowed	Female	Hospital inpatient/outpatient or clinic	Insured	85	CA: Santa Clara County (06085)	Not PRCDA	Pacific Coast	Vulva	Malignant	8.5.5 Carc of oth and ill-def sites, geniourinary tract	Unclassified	XI(f) Other and unspecified carcinomas	Vulva	Vulva	C51.9-Vulva, NOS	8070	Malignant	Moderately differentiated; Grade II	Not a paired site	Positive histology	8070/3: Squamous cell carcinoma, NOS	8070/3: Squamous cell carcinoma, NOS	8050-8089: squamous cell neoplasms	Not Brain	XI(f.10) Carcinomas of other specified sites	Vulva	Localized	Localized only	Localized	Blank(s)	Blank(s)	Blank(s)	Blank(s)	Blank(s)	Blank(s)	Blank(s)	1B	p1B	p0
58898729	1941	2011	69	69 years	Black	Black	Non-Spanish-Hispanic-Latino	Non-Hispanic Black	Black	Married (including common law)	Female	Hospital inpatient/outpatient or clinic	Insured	117	KY: Kenton County (21117)	Not PRCDA	East	Vulva	Malignant	8.5.5 Carc of oth and ill-def sites, geniourinary tract	Unclassified	XI(f) Other and unspecified carcinomas	Vulva	Vulva	C51.9-Vulva, NOS	8070	Malignant	Poorly differentiated; Grade III	Not a paired site	Positive histology	8070/3: Squamous cell carcinoma, NOS	8070/3: Squamous cell carcinoma, NOS	8050-8089: squamous cell neoplasms	Not Brain	XI(f.10) Carcinomas of other specified sites	Vulva	Regional	Regional lymph nodes involved only	Regional	RN	Blank(s)	Blank(s)	IIIA	T1b	N1a	M0	Blank(s)	Blank(s)	Blank(s)
77674268	1926	2016	89	85+ years	White	White	Non-Spanish-Hispanic-Latino	Non-Hispanic White	White	Widowed	Female	Hospital inpatient/outpatient or clinic	Insured/No specifics	275	GA: Thomas County (13275)	Not PRCDA	East	Vulva	Malignant	8.5.5 Carc of oth and ill-def sites, geniourinary tract	Unclassified	XI(f) Other and unspecified carcinomas	Vulva	Vulva	C51.0-Labium majus	8083	Malignant	Moderately differentiated; Grade II	Not a paired site	Positive histology	8083/3: Basaloid squamous cell carcinoma	8083/3: Basaloid squamous cell carcinoma	8050-8089: squamous cell neoplasms	Not Brain	XI(f.10) Carcinomas of other specified sites	Vulva	Localized	Localized only	Localized	Blank(s)	Blank(s)	Blank(s)	Blank(s)	Blank(s)	Blank(s)	Blank(s)	99	p1A	cX
31442298	1973	2009	36	36 years	Black	Black	Non-Spanish-Hispanic-Latino	Non-Hispanic Black	Black	Divorced	Female	Hospital inpatient/outpatient or clinic	Uninsured	121	GA: Fulton County (13121)	Not PRCDA	East	Vulva	Malignant	8.5.5 Carc of oth and ill-def sites, geniourinary tract	Unclassified	XI(f) Other and unspecified carcinomas	Vulva	Vulva	C51.9-Vulva, NOS	8070	Malignant	Unknown	Not a paired site	Positive histology	8070/3: Squamous cell carcinoma, NOS	8070/3: Squamous cell carcinoma, NOS	8050-8089: squamous cell neoplasms	Not Brain	XI(f.10) Carcinomas of other specified sites	Vulva	Regional	Regional by direct extension only	Regional	RE	Blank(s)	Blank(s)	Blank(s)	Blank(s)	Blank(s)	Blank(s)	Blank(s)	Blank(s)	Blank(s)
51002108	1942	2007	65	65 years	White	White	Non-Spanish-Hispanic-Latino	Non-Hispanic White	White	Single (never married)	Female	Hospital inpatient/outpatient or clinic	Any Medicaid	73	CA: San Diego County (06073)	PRCDA	Pacific Coast	Vulva	Malignant	8.5.5 Carc of oth and ill-def sites, geniourinary tract	Unclassified	XI(f) Other and unspecified carcinomas	Vulva	Vulva	C51.9-Vulva, NOS	8071	Malignant	Moderately differentiated; Grade II	Not a paired site	Positive histology	8071/3: Squamous cell carcinoma, keratinizing, NOS	8071/3: Squamous cell carcinoma, keratinizing, NOS	8050-8089: squamous cell neoplasms	Not Brain	XI(f.10) Carcinomas of other specified sites	Vulva	Regional	Regional lymph nodes involved only	Regional	RN	Blank(s)	Blank(s)	Blank(s)	Blank(s)	Blank(s)	Blank(s)	Blank(s)	Blank(s)	Blank(s)
73236060	1971	2013	42	42 years	White	White	Non-Spanish-Hispanic-Latino	Non-Hispanic White	White	Single (never married)	Female	Hospital inpatient/outpatient or clinic	Uninsured	7	NJ: Camden County (34007)	Not PRCDA	East	Vulva	Malignant	8.5.5 Carc of oth and ill-def sites, geniourinary tract	Unclassified	XI(f) Other and unspecified carcinomas	Vulva	Vulva	C51.9-Vulva, NOS	8070	Malignant	Well differentiated; Grade I	Left - origin of primary	Positive histology	8070/3: Squamous cell carcinoma, NOS	8070/3: Squamous cell carcinoma, NOS	8050-8089: squamous cell neoplasms	Not Brain	XI(f.10) Carcinomas of other specified sites	Vulva	Localized	Localized only	Localized	L	Blank(s)	Blank(s)	IB	T1b	N0	M0	Blank(s)	Blank(s)	Blank(s)
19556500	1958	2004	45	45 years	White	White	Spanish-Hispanic-Latino	Hispanic (All Races)	White	Married (including common law)	Female	Hospital inpatient/outpatient or clinic	Blank(s)	179	IA: Wapello County (19179)	Not PRCDA	Northern Plains	Vulva	Malignant	8.5.5 Carc of oth and ill-def sites, geniourinary tract	Unclassified	XI(f) Other and unspecified carcinomas	Vulva	Vulva	C51.9-Vulva, NOS	8071	Malignant	Well differentiated; Grade I	Not a paired site	Positive histology	8071/3: Squamous cell carcinoma, keratinizing, NOS	8071/3: Squamous cell carcinoma, keratinizing, NOS	8050-8089: squamous cell neoplasms	Not Brain	XI(f.10) Carcinomas of other specified sites	Vulva	Localized	Localized only	Localized	L	Blank(s)	Blank(s)	Blank(s)	Blank(s)	Blank(s)	Blank(s)	Blank(s)	Blank(s)	Blank(s)
62779176	1930	2013	83	83 years	White	White	Non-Spanish-Hispanic-Latino	Non-Hispanic White	White	Unknown	Female	Physicians office/private medical practitioner (LMD)	Insured	55	LA: Lafayette Parish (22055)	Not PRCDA	East	Vulva	Malignant	8.5.5 Carc of oth and ill-def sites, geniourinary tract	Unclassified	XI(f) Other and unspecified carcinomas	Vulva	Vulva	C51.9-Vulva, NOS	8070	Malignant	Moderately differentiated; Grade II	Not a paired site	Positive histology	8070/3: Squamous cell carcinoma, NOS	8070/3: Squamous cell carcinoma, NOS	8050-8089: squamous cell neoplasms	Not Brain	XI(f.10) Carcinomas of other specified sites	Vulva	Localized	Localized only	Localized	L	Blank(s)	Blank(s)	INOS	T1NOS	N0	M0	Blank(s)	Blank(s)	Blank(s)
40414822	1935	2013	78	78 years	White	White	Spanish-Hispanic-Latino	Hispanic (All Races)	White	Married (including common law)	Female	Hospital inpatient/outpatient or clinic	Any Medicaid	37	CA: Los Angeles Registry (06037)	Not PRCDA	Pacific Coast	Vulva	Malignant	8.5.5 Carc of oth and ill-def sites, geniourinary tract	Unclassified	XI(f) Other and unspecified carcinomas	Vulva	Vulva	C51.9-Vulva, NOS	8070	Malignant	Poorly differentiated; Grade III	Left - origin of primary	Positive histology	8070/3: Squamous cell carcinoma, NOS	8070/3: Squamous cell carcinoma, NOS	8050-8089: squamous cell neoplasms	Not Brain	XI(f.10) Carcinomas of other specified sites	Vulva	Localized	Localized only	Localized	L	Blank(s)	Blank(s)	INOS	T1NOS	N0	M0	Blank(s)	Blank(s)	Blank(s)
53174388	1945	2011	66	66 years	White	White	Non-Spanish-Hispanic-Latino	Non-Hispanic White	White	Divorced	Female	Hospital inpatient/outpatient or clinic	Insured	59	CA: Orange County (06059)	Not PRCDA	Pacific Coast	Vulva	Malignant	8.5.5 Carc of oth and ill-def sites, geniourinary tract	Unclassified	XI(f) Other and unspecified carcinomas	Vulva	Vulva	C51.9-Vulva, NOS	8076	Malignant	Unknown	Not a paired site	Positive histology	8076/3: Squamous cell carcinoma, micro-invasive	8076/3: Squamous cell carcinoma, micro-invasive	8050-8089: squamous cell neoplasms	Not Brain	XI(f.10) Carcinomas of other specified sites	Vulva	Localized	Localized only	Localized	L	Blank(s)	Blank(s)	INOS	T1NOS	N0	M0	Blank(s)	Blank(s)	Blank(s)
59722210	1959	2016	57	57 years	White	White	Non-Spanish-Hispanic-Latino	Non-Hispanic White	White	Divorced	Female	Radiation treatment or medical oncology center (2006+)	Any Medicaid	159	KY: Martin County (21159)	Not PRCDA	East	Vulva	Malignant	8.5.5 Carc of oth and ill-def sites, geniourinary tract	Unclassified	XI(f) Other and unspecified carcinomas	Vulva	Vulva	C51.9-Vulva, NOS	8070	Malignant	Well differentiated; Grade I	Not a paired site	Positive histology	8070/3: Squamous cell carcinoma, NOS	8070/3: Squamous cell carcinoma, NOS	8050-8089: squamous cell neoplasms	Not Brain	XI(f.10) Carcinomas of other specified sites	Vulva	Localized	Localized only	Localized	Blank(s)	Blank(s)	Blank(s)	Blank(s)	Blank(s)	Blank(s)	Blank(s)	1A	p1A	c0
31998375	1953	2016	62	62 years	Black	Black	Non-Spanish-Hispanic-Latino	Non-Hispanic Black	Black	Single (never married)	Female	Hospital inpatient/outpatient or clinic	Any Medicaid	135	GA: Gwinnett County (13135)	Not PRCDA	East	Vulva	Malignant	8.5.5 Carc of oth and ill-def sites, geniourinary tract	Unclassified	XI(f) Other and unspecified carcinomas	Vulva	Vulva	C51.9-Vulva, NOS	8070	Malignant	Well differentiated; Grade I	Not a paired site	Positive histology	8070/3: Squamous cell carcinoma, NOS	8070/3: Squamous cell carcinoma, NOS	8050-8089: squamous cell neoplasms	Not Brain	XI(f.10) Carcinomas of other specified sites	Vulva	Localized	Localized only	Localized	Blank(s)	Blank(s)	Blank(s)	Blank(s)	Blank(s)	Blank(s)	Blank(s)	1A	p1A	c0
8980705	1955	2010	54	54 years	White	White	Non-Spanish-Hispanic-Latino	Non-Hispanic White	White	Married (including common law)	Female	Hospital inpatient/outpatient or clinic	Insured	11	CT: New London County (09011)	PRCDA	East	Vulva	Malignant	8.5.5 Carc of oth and ill-def sites, geniourinary tract	Unclassified	XI(f) Other and unspecified carcinomas	Vulva	Vulva	C51.9-Vulva, NOS	8070	Malignant	Well differentiated; Grade I	Not a paired site	Positive histology	8070/3: Squamous cell carcinoma, NOS	8070/3: Squamous cell carcinoma, NOS	8050-8089: squamous cell neoplasms	Not Brain	XI(f.10) Carcinomas of other specified sites	Vulva	Localized	Localized only	Localized	L	Blank(s)	Blank(s)	INOS	T1NOS	N0	M0	Blank(s)	Blank(s)	Blank(s)
41038409	1942	2016	74	74 years	Black	Black	Non-Spanish-Hispanic-Latino	Non-Hispanic Black	Black	Married (including common law)	Female	Hospital inpatient/outpatient or clinic	Insured	37	CA: Los Angeles Registry (06037)	Not PRCDA	Pacific Coast	Vulva	Malignant	8.5.5 Carc of oth and ill-def sites, geniourinary tract	Unclassified	XI(f) Other and unspecified carcinomas	Vulva	Vulva	C51.1-Labium minus	8072	Malignant	Moderately differentiated; Grade II	Not a paired site	Positive histology	8072/3: Squamous cell carcinoma, large cell, nonkeratinizing, NOS	8072/3: Squamous cell carcinoma, large cell, nonkeratinizing, NOS	8050-8089: squamous cell neoplasms	Not Brain	XI(f.10) Carcinomas of other specified sites	Vulva	Localized	Localized only	Localized	Blank(s)	Blank(s)	Blank(s)	Blank(s)	Blank(s)	Blank(s)	Blank(s)	1B	p1B	p0
59719442	1945	2016	70	70 years	White	White	Non-Spanish-Hispanic-Latino	Non-Hispanic White	White	Divorced	Female	Hospital inpatient/outpatient or clinic	Any Medicaid	135	KY: Lewis County (21135)	Not PRCDA	East	Vulva	Malignant	8.5.5 Carc of oth and ill-def sites, geniourinary tract	Unclassified	XI(f) Other and unspecified carcinomas	Vulva	Vulva	C51.9-Vulva, NOS	8070	Malignant	Moderately differentiated; Grade II	Not a paired site	Positive histology	8070/3: Squamous cell carcinoma, NOS	8070/3: Squamous cell carcinoma, NOS	8050-8089: squamous cell neoplasms	Not Brain	XI(f.10) Carcinomas of other specified sites	Vulva	Regional	Regional by both direct extension and lymph node involvement	Regional	Blank(s)	Blank(s)	Blank(s)	Blank(s)	Blank(s)	Blank(s)	Blank(s)	3A	p2	p1B
15082825	1953	2014	61	61 years	White	White	Non-Spanish-Hispanic-Latino	Non-Hispanic White	White	Widowed	Female	Hospital inpatient/outpatient or clinic	Insured	163	MI: Wayne County (26163)	Not PRCDA	Northern Plains	Vulva	Malignant	8.5.5 Carc of oth and ill-def sites, geniourinary tract	Unclassified	XI(f) Other and unspecified carcinomas	Vulva	Vulva	C51.9-Vulva, NOS	8070	Malignant	Poorly differentiated; Grade III	Not a paired site	Positive histology	8070/3: Squamous cell carcinoma, NOS	8070/3: Squamous cell carcinoma, NOS	8050-8089: squamous cell neoplasms	Not Brain	XI(f.10) Carcinomas of other specified sites	Vulva	Regional	Regional lymph nodes involved only	Regional	RN	Blank(s)	Blank(s)	IIIC	T1a	N2c	M0	Blank(s)	Blank(s)	Blank(s)
73837484	1935	2015	80	80 years	White	White	Non-Spanish-Hispanic-Latino	Non-Hispanic White	White	Single (never married)	Female	Hospital inpatient/outpatient or clinic	Insured	31	NJ: Passaic County (34031)	Not PRCDA	East	Vulva	Malignant	8.5.5 Carc of oth and ill-def sites, geniourinary tract	Unclassified	XI(f) Other and unspecified carcinomas	Vulva	Vulva	C51.9-Vulva, NOS	8070	Malignant	Well differentiated; Grade I	Not a paired site	Positive histology	8070/3: Squamous cell carcinoma, NOS	8070/3: Squamous cell carcinoma, NOS	8050-8089: squamous cell neoplasms	Not Brain	XI(f.10) Carcinomas of other specified sites	Vulva	Localized	Localized only	Localized	L	Blank(s)	Blank(s)	IA	T1a	N0	M0	Blank(s)	Blank(s)	Blank(s)
8367698	1930	2004	73	73 years	White	White	Non-Spanish-Hispanic-Latino	Non-Hispanic White	White	Unknown	Female	Hospital inpatient/outpatient or clinic	Blank(s)	1	CT: Fairfield County (09001)	PRCDA	East	Vulva	Malignant	8.5.5 Carc of oth and ill-def sites, geniourinary tract	Unclassified	XI(f) Other and unspecified carcinomas	Vulva	Vulva	C51.9-Vulva, NOS	8071	Malignant	Well differentiated; Grade I	Not a paired site	Positive histology	8071/3: Squamous cell carcinoma, keratinizing, NOS	8071/3: Squamous cell carcinoma, keratinizing, NOS	8050-8089: squamous cell neoplasms	Not Brain	XI(f.10) Carcinomas of other specified sites	Vulva	Localized	Localized only	Localized	L	Blank(s)	Blank(s)	Blank(s)	Blank(s)	Blank(s)	Blank(s)	Blank(s)	Blank(s)	Blank(s)
13965412	1948	2006	57	57 years	White	White	Non-Spanish-Hispanic-Latino	Non-Hispanic White	White	Unknown	Female	Hospital inpatient/outpatient or clinic	Blank(s)	125	MI: Oakland County (26125)	Not PRCDA	Northern Plains	Vulva	Malignant	8.5.5 Carc of oth and ill-def sites, geniourinary tract	Unclassified	XI(f) Other and unspecified carcinomas	Vulva	Vulva	C51.9-Vulva, NOS	8070	Malignant	Moderately differentiated; Grade II	Not a paired site	Positive histology	8070/3: Squamous cell carcinoma, NOS	8070/3: Squamous cell carcinoma, NOS	8050-8089: squamous cell neoplasms	Not Brain	XI(f.10) Carcinomas of other specified sites	Vulva	Localized	Localized only	Localized	L	Blank(s)	Blank(s)	Blank(s)	Blank(s)	Blank(s)	Blank(s)	Blank(s)	Blank(s)	Blank(s)
62751897	1970	2012	42	42 years	White	White	Non-Spanish-Hispanic-Latino	Non-Hispanic White	White	Divorced	Female	Hospital inpatient/outpatient or clinic	Insured/No specifics	17	LA: Caddo Parish (22017)	Not PRCDA	East	Vulva	Malignant	8.5.5 Carc of oth and ill-def sites, geniourinary tract	Unclassified	XI(f) Other and unspecified carcinomas	Vulva	Vulva	C51.9-Vulva, NOS	8071	Malignant	Moderately differentiated; Grade II	Not a paired site	Positive histology	8071/3: Squamous cell carcinoma, keratinizing, NOS	8071/3: Squamous cell carcinoma, keratinizing, NOS	8050-8089: squamous cell neoplasms	Not Brain	XI(f.10) Carcinomas of other specified sites	Vulva	Localized	Localized only	Localized	L	Blank(s)	Blank(s)	IA	T1a	N0	M0	Blank(s)	Blank(s)	Blank(s)
38312124	1943	2005	61	61 years	White	White	Non-Spanish-Hispanic-Latino	Non-Hispanic White	White	Married (including common law)	Female	Hospital inpatient/outpatient or clinic	Blank(s)	37	CA: Los Angeles Registry (06037)	Not PRCDA	Pacific Coast	Vulva	Malignant	8.5.5 Carc of oth and ill-def sites, geniourinary tract	Unclassified	XI(f) Other and unspecified carcinomas	Vulva	Vulva	C51.9-Vulva, NOS	8070	Malignant	Well differentiated; Grade I	Not a paired site	Positive histology	8070/3: Squamous cell carcinoma, NOS	8070/3: Squamous cell carcinoma, NOS	8050-8089: squamous cell neoplasms	Not Brain	XI(f.10) Carcinomas of other specified sites	Vulva	Localized	Localized only	Localized	L	Blank(s)	Blank(s)	Blank(s)	Blank(s)	Blank(s)	Blank(s)	Blank(s)	Blank(s)	Blank(s)
56040549	1926	2016	90	85+ years	White	White	Non-Spanish-Hispanic-Latino	Non-Hispanic White	White	Widowed	Female	Hospital inpatient/outpatient or clinic	Insured	73	CA: San Diego County (06073)	PRCDA	Pacific Coast	Vulva	Malignant	8.5.5 Carc of oth and ill-def sites, geniourinary tract	Unclassified	XI(f) Other and unspecified carcinomas	Vulva	Vulva	C51.9-Vulva, NOS	8071	Malignant	Moderately differentiated; Grade II	Not a paired site	Positive histology	8071/3: Squamous cell carcinoma, keratinizing, NOS	8071/3: Squamous cell carcinoma, keratinizing, NOS	8050-8089: squamous cell neoplasms	Not Brain	XI(f.10) Carcinomas of other specified sites	Vulva	Localized	Localized only	Localized	Blank(s)	Blank(s)	Blank(s)	Blank(s)	Blank(s)	Blank(s)	Blank(s)	1B	p1B	p0
31941543	1949	2014	64	64 years	Black	Black	Non-Spanish-Hispanic-Latino	Non-Hispanic Black	Black	Widowed	Female	Hospital inpatient/outpatient or clinic	Insured	135	GA: Gwinnett County (13135)	Not PRCDA	East	Vulva	Malignant	8.5.5 Carc of oth and ill-def sites, geniourinary tract	Unclassified	XI(f) Other and unspecified carcinomas	Vulva	Vulva	C51.9-Vulva, NOS	8070	Malignant	Moderately differentiated; Grade II	Not a paired site	Positive histology	8070/3: Squamous cell carcinoma, NOS	8070/3: Squamous cell carcinoma, NOS	8050-8089: squamous cell neoplasms	Not Brain	XI(f.10) Carcinomas of other specified sites	Vulva	Localized	Localized only	Localized	L	Blank(s)	Blank(s)	IB	T1b	N0	M0	Blank(s)	Blank(s)	Blank(s)
20667105	1979	2016	36	36 years	White	White	Non-Spanish-Hispanic-Latino	Non-Hispanic White	White	Married (including common law)	Female	Hospital inpatient/outpatient or clinic	Insured	189	IA: Winnebago County (19189)	Not PRCDA	Northern Plains	Vulva	Malignant	8.5.5 Carc of oth and ill-def sites, geniourinary tract	Unclassified	XI(f) Other and unspecified carcinomas	Vulva	Vulva	C51.9-Vulva, NOS	8070	Malignant	Moderately differentiated; Grade II	Not a paired site	Positive histology	8070/3: Squamous cell carcinoma, NOS	8070/3: Squamous cell carcinoma, NOS	8050-8089: squamous cell neoplasms	Not Brain	XI(f.10) Carcinomas of other specified sites	Vulva	Localized	Localized only	Localized	Blank(s)	Blank(s)	Blank(s)	Blank(s)	Blank(s)	Blank(s)	Blank(s)	1B	p1B	p0
54320329	1948	2013	65	65 years	White	White	Non-Spanish-Hispanic-Latino	Non-Hispanic White	White	Married (including common law)	Female	Hospital inpatient/outpatient or clinic	Insured	65	CA: Riverside County (06065)	PRCDA	Pacific Coast	Vulva	Malignant	8.5.5 Carc of oth and ill-def sites, geniourinary tract	Unclassified	XI(f) Other and unspecified carcinomas	Vulva	Vulva	C51.0-Labium majus	8070	Malignant	Well differentiated; Grade I	Left - origin of primary	Positive histology	8070/3: Squamous cell carcinoma, NOS	8070/3: Squamous cell carcinoma, NOS	8050-8089: squamous cell neoplasms	Not Brain	XI(f.10) Carcinomas of other specified sites	Vulva	Localized	Localized only	Localized	L	Blank(s)	Blank(s)	INOS	T1NOS	N0	M0	Blank(s)	Blank(s)	Blank(s)
54925738	1960	2014	54	54 years	White	White	Non-Spanish-Hispanic-Latino	Non-Hispanic White	White	Unknown	Female	Hospital inpatient/outpatient or clinic	Insured	71	CA: San Bernardino County (06071)	PRCDA	Pacific Coast	Vulva	Malignant	8.5.5 Carc of oth and ill-def sites, geniourinary tract	Unclassified	XI(f) Other and unspecified carcinomas	Vulva	Vulva	C51.9-Vulva, NOS	8072	Malignant	Poorly differentiated; Grade III	Not a paired site	Positive histology	8072/3: Squamous cell carcinoma, large cell, nonkeratinizing, NOS	8072/3: Squamous cell carcinoma, large cell, nonkeratinizing, NOS	8050-8089: squamous cell neoplasms	Not Brain	XI(f.10) Carcinomas of other specified sites	Vulva	Localized	Localized only	Localized	L	Blank(s)	Blank(s)	IB	T1b	N0	M0	Blank(s)	Blank(s)	Blank(s)
16533986	1930	2012	81	81 years	White	White	Non-Spanish-Hispanic-Latino	Non-Hispanic White	White	Divorced	Female	Other hospital outpatient unit or surgery center (2006+)	Insured	3	HI: Honolulu County (15003) - 2000+	Not PRCDA	Pacific Coast	Vulva	Malignant	8.5.5 Carc of oth and ill-def sites, geniourinary tract	Unclassified	XI(f) Other and unspecified carcinomas	Vulva	Vulva	C51.9-Vulva, NOS	8070	Malignant	Well differentiated; Grade I	Not a paired site	Positive histology	8070/3: Squamous cell carcinoma, NOS	8070/3: Squamous cell carcinoma, NOS	8050-8089: squamous cell neoplasms	Not Brain	XI(f.10) Carcinomas of other specified sites	Vulva	Localized	Localized only	Localized	L	Blank(s)	Blank(s)	IA	T1a	N0	M0	Blank(s)	Blank(s)	Blank(s)
74352287	1959	2016	56	56 years	White	White	Non-Spanish-Hispanic-Latino	Non-Hispanic White	White	Unknown	Female	Laboratory only (hospital or private)	Insurance status unknown	9	NJ: Cape May County (34009)	Not PRCDA	East	Vulva	Malignant	8.5.5 Carc of oth and ill-def sites, geniourinary tract	Unclassified	XI(f) Other and unspecified carcinomas	Vulva	Vulva	C51.9-Vulva, NOS	8070	Malignant	Unknown	Not a paired site	Positive histology	8070/3: Squamous cell carcinoma, NOS	8070/3: Squamous cell carcinoma, NOS	8050-8089: squamous cell neoplasms	Not Brain	XI(f.10) Carcinomas of other specified sites	Vulva	Unknown/unstaged	Unknown/unstaged/unspecified/DCO	Unstaged/Unkown	Blank(s)	Blank(s)	Blank(s)	Blank(s)	Blank(s)	Blank(s)	Blank(s)	99	Blank(s)	Blank(s)
9593220	1958	2016	58	58 years	White	White	Non-Spanish-Hispanic-Latino	Non-Hispanic White	White	Married (including common law)	Female	Hospital inpatient/outpatient or clinic	Insured	1	CT: Fairfield County (09001)	PRCDA	East	Vulva	Malignant	8.5.5 Carc of oth and ill-def sites, geniourinary tract	Unclassified	XI(f) Other and unspecified carcinomas	Vulva	Vulva	C51.9-Vulva, NOS	8071	Malignant	Well differentiated; Grade I	Not a paired site	Positive histology	8071/3: Squamous cell carcinoma, keratinizing, NOS	8071/3: Squamous cell carcinoma, keratinizing, NOS	8050-8089: squamous cell neoplasms	Not Brain	XI(f.10) Carcinomas of other specified sites	Vulva	Localized	Localized only	Localized	Blank(s)	Blank(s)	Blank(s)	Blank(s)	Blank(s)	Blank(s)	Blank(s)	1B	p1B	p0
77152299	1927	2012	84	84 years	White	White	Non-Spanish-Hispanic-Latino	Non-Hispanic White	White	Widowed	Female	Hospital inpatient/outpatient or clinic	Any Medicaid	111	GA: Fannin County (13111)	Not PRCDA	East	Vulva	Malignant	8.5.5 Carc of oth and ill-def sites, geniourinary tract	Unclassified	XI(f) Other and unspecified carcinomas	Vulva	Vulva	C51.9-Vulva, NOS	8071	Malignant	Moderately differentiated; Grade II	Not a paired site	Positive histology	8071/3: Squamous cell carcinoma, keratinizing, NOS	8071/3: Squamous cell carcinoma, keratinizing, NOS	8050-8089: squamous cell neoplasms	Not Brain	XI(f.10) Carcinomas of other specified sites	Vulva	Localized	Localized only	Localized	L	Blank(s)	Blank(s)	IB	T1b	N0	M0	Blank(s)	Blank(s)	Blank(s)
75469355	1956	2005	49	49 years	Black	Black	Non-Spanish-Hispanic-Latino	Non-Hispanic Black	Black	Married (including common law)	Female	Hospital inpatient/outpatient or clinic	Blank(s)	153	GA: Houston County (13153)	Not PRCDA	East	Vulva	Malignant	8.5.5 Carc of oth and ill-def sites, geniourinary tract	Unclassified	XI(f) Other and unspecified carcinomas	Vulva	Vulva	C51.9-Vulva, NOS	8072	Malignant	Poorly differentiated; Grade III	Not a paired site	Positive histology	8072/3: Squamous cell carcinoma, large cell, nonkeratinizing, NOS	8072/3: Squamous cell carcinoma, large cell, nonkeratinizing, NOS	8050-8089: squamous cell neoplasms	Not Brain	XI(f.10) Carcinomas of other specified sites	Vulva	Regional	Regional by direct extension only	Regional	RE	Blank(s)	Blank(s)	Blank(s)	Blank(s)	Blank(s)	Blank(s)	Blank(s)	Blank(s)	Blank(s)
52103500	1932	2009	77	77 years	White	White	Spanish-Hispanic-Latino	Hispanic (All Races)	White	Widowed	Female	Hospital inpatient/outpatient or clinic	Any Medicaid	67	CA: Sacramento County (06067)	PRCDA	Pacific Coast	Vulva	Malignant	8.5.5 Carc of oth and ill-def sites, geniourinary tract	Unclassified	XI(f) Other and unspecified carcinomas	Vulva	Vulva	C51.9-Vulva, NOS	8070	Malignant	Poorly differentiated; Grade III	Not a paired site	Positive histology	8070/3: Squamous cell carcinoma, NOS	8070/3: Squamous cell carcinoma, NOS	8050-8089: squamous cell neoplasms	Not Brain	XI(f.10) Carcinomas of other specified sites	Vulva	Regional	Regional by both direct extension and lymph node involvement	Regional	RE+RN	Blank(s)	Blank(s)	Blank(s)	Blank(s)	Blank(s)	Blank(s)	Blank(s)	Blank(s)	Blank(s)
20615829	1971	2014	43	43 years	White	White	Non-Spanish-Hispanic-Latino	Non-Hispanic White	White	Unknown	Female	Hospital inpatient/outpatient or clinic	Insured	163	IA: Scott County (19163)	Not PRCDA	Northern Plains	Vulva	Malignant	8.5.5 Carc of oth and ill-def sites, geniourinary tract	Unclassified	XI(f) Other and unspecified carcinomas	Vulva	Vulva	C51.9-Vulva, NOS	8076	Malignant	Unknown	Not a paired site	Positive histology	8076/3: Squamous cell carcinoma, micro-invasive	8076/3: Squamous cell carcinoma, micro-invasive	8050-8089: squamous cell neoplasms	Not Brain	XI(f.10) Carcinomas of other specified sites	Vulva	Localized	Localized only	Localized	L	Blank(s)	Blank(s)	INOS	T1NOS	N0	M0	Blank(s)	Blank(s)	Blank(s)
51582473	1959	2008	49	49 years	White	White	Non-Spanish-Hispanic-Latino	Non-Hispanic White	White	Separated	Female	Hospital inpatient/outpatient or clinic	Insured/No specifics	39	CA: Madera County (06039)	PRCDA	Pacific Coast	Vulva	Malignant	8.5.5 Carc of oth and ill-def sites, geniourinary tract	Unclassified	XI(f) Other and unspecified carcinomas	Vulva	Vulva	C51.9-Vulva, NOS	8070	Malignant	Well differentiated; Grade I	Not a paired site	Positive histology	8070/3: Squamous cell carcinoma, NOS	8070/3: Squamous cell carcinoma, NOS	8050-8089: squamous cell neoplasms	Not Brain	XI(f.10) Carcinomas of other specified sites	Vulva	Localized	Localized only	Localized	L	Blank(s)	Blank(s)	Blank(s)	Blank(s)	Blank(s)	Blank(s)	Blank(s)	Blank(s)	Blank(s)
31993105	1956	2016	59	59 years	White	White	Non-Spanish-Hispanic-Latino	Non-Hispanic White	White	Single (never married)	Female	Hospital inpatient/outpatient or clinic	Insured	67	GA: Cobb County (13067)	Not PRCDA	East	Vulva	Malignant	8.5.5 Carc of oth and ill-def sites, geniourinary tract	Unclassified	XI(f) Other and unspecified carcinomas	Vulva	Vulva	C51.9-Vulva, NOS	8070	Malignant	Moderately differentiated; Grade II	Not a paired site	Positive histology	8070/3: Squamous cell carcinoma, NOS	8070/3: Squamous cell carcinoma, NOS	8050-8089: squamous cell neoplasms	Not Brain	XI(f.10) Carcinomas of other specified sites	Vulva	Localized	Localized only	Localized	Blank(s)	Blank(s)	Blank(s)	Blank(s)	Blank(s)	Blank(s)	Blank(s)	1B	p1B	p0
9605342	1954	2016	62	62 years	White	White	Non-Spanish-Hispanic-Latino	Non-Hispanic White	White	Single (never married)	Female	Hospital inpatient/outpatient or clinic	Any Medicaid	5	CT: Litchfield County (09005)	PRCDA	East	Vulva	Malignant	8.5.5 Carc of oth and ill-def sites, geniourinary tract	Unclassified	XI(f) Other and unspecified carcinomas	Vulva	Vulva	C51.9-Vulva, NOS	8071	Malignant	Unknown	Right - origin of primary	Positive histology	8071/3: Squamous cell carcinoma, keratinizing, NOS	8071/3: Squamous cell carcinoma, keratinizing, NOS	8050-8089: squamous cell neoplasms	Not Brain	XI(f.10) Carcinomas of other specified sites	Vulva	Regional	Regional lymph nodes involved only	Regional	Blank(s)	Blank(s)	Blank(s)	Blank(s)	Blank(s)	Blank(s)	Blank(s)	3C	p1B	p2C
71584335	1959	2007	47	47 years	White	White	Non-Spanish-Hispanic-Latino	Non-Hispanic White	White	Married (including common law)	Female	Hospital inpatient/outpatient or clinic	Insured	33	NJ: Salem County (34033)	Not PRCDA	East	Vulva	Malignant	8.5.5 Carc of oth and ill-def sites, geniourinary tract	Unclassified	XI(f) Other and unspecified carcinomas	Vulva	Vulva	C51.9-Vulva, NOS	8070	Malignant	Moderately differentiated; Grade II	Not a paired site	Positive histology	8070/3: Squamous cell carcinoma, NOS	8070/3: Squamous cell carcinoma, NOS	8050-8089: squamous cell neoplasms	Not Brain	XI(f.10) Carcinomas of other specified sites	Vulva	Localized	Localized only	Localized	L	Blank(s)	Blank(s)	Blank(s)	Blank(s)	Blank(s)	Blank(s)	Blank(s)	Blank(s)	Blank(s)
77698000	1952	2016	63	63 years	White	White	Non-Spanish-Hispanic-Latino	Non-Hispanic White	White	Divorced	Female	Hospital inpatient/outpatient or clinic	Insured/No specifics	57	GA: Cherokee County (13057)	Not PRCDA	East	Vulva	Malignant	8.5.5 Carc of oth and ill-def sites, geniourinary tract	Unclassified	XI(f) Other and unspecified carcinomas	Vulva	Vulva	C51.9-Vulva, NOS	8070	Malignant	Moderately differentiated; Grade II	Not a paired site	Positive histology	8070/3: Squamous cell carcinoma, NOS	8070/3: Squamous cell carcinoma, NOS	8050-8089: squamous cell neoplasms	Not Brain	XI(f.10) Carcinomas of other specified sites	Vulva	Regional	Regional by direct extension only	Regional	Blank(s)	Blank(s)	Blank(s)	Blank(s)	Blank(s)	Blank(s)	Blank(s)	4A	c3	c0
49975589	1956	2006	50	50 years	White	White	Non-Spanish-Hispanic-Latino	Non-Hispanic White	White	Divorced	Female	Hospital inpatient/outpatient or clinic	Blank(s)	65	CA: Riverside County (06065)	PRCDA	Pacific Coast	Vulva	Malignant	8.5.5 Carc of oth and ill-def sites, geniourinary tract	Unclassified	XI(f) Other and unspecified carcinomas	Vulva	Vulva	C51.9-Vulva, NOS	8070	Malignant	Unknown	Not a paired site	Positive histology	8070/3: Squamous cell carcinoma, NOS	8070/3: Squamous cell carcinoma, NOS	8050-8089: squamous cell neoplasms	Not Brain	XI(f.10) Carcinomas of other specified sites	Vulva	Localized	Localized only	Localized	L	Blank(s)	Blank(s)	Blank(s)	Blank(s)	Blank(s)	Blank(s)	Blank(s)	Blank(s)	Blank(s)
50470032	1952	2006	53	53 years	White	White	Non-Spanish-Hispanic-Latino	Non-Hispanic White	White	Single (never married)	Female	Hospital inpatient/outpatient or clinic	Blank(s)	73	CA: San Diego County (06073)	PRCDA	Pacific Coast	Vulva	Malignant	8.5.5 Carc of oth and ill-def sites, geniourinary tract	Unclassified	XI(f) Other and unspecified carcinomas	Vulva	Vulva	C51.9-Vulva, NOS	8070	Malignant	Unknown	Not a paired site	Positive histology	8070/3: Squamous cell carcinoma, NOS	8070/3: Squamous cell carcinoma, NOS	8050-8089: squamous cell neoplasms	Not Brain	XI(f.10) Carcinomas of other specified sites	Vulva	Regional	Regional by direct extension only	Regional	RE	Blank(s)	Blank(s)	Blank(s)	Blank(s)	Blank(s)	Blank(s)	Blank(s)	Blank(s)	Blank(s)
26408107	1964	2009	45	45 years	Black	Black	Non-Spanish-Hispanic-Latino	Non-Hispanic Black	Black	Divorced	Female	Hospital inpatient/outpatient or clinic	Any Medicaid	33	WA: King County (53033)	PRCDA	Pacific Coast	Vulva	Malignant	8.5.5 Carc of oth and ill-def sites, geniourinary tract	Unclassified	XI(f) Other and unspecified carcinomas	Vulva	Vulva	C51.0-Labium majus	8070	Malignant	Poorly differentiated; Grade III	Not a paired site	Positive histology	8070/3: Squamous cell carcinoma, NOS	8070/3: Squamous cell carcinoma, NOS	8050-8089: squamous cell neoplasms	Not Brain	XI(f.10) Carcinomas of other specified sites	Vulva	Regional	Regional lymph nodes involved only	Regional	RN	Blank(s)	Blank(s)	Blank(s)	Blank(s)	Blank(s)	Blank(s)	Blank(s)	Blank(s)	Blank(s)
13998038	1942	2007	65	65 years	White	White	Non-Spanish-Hispanic-Latino	Non-Hispanic White	White	Divorced	Female	Hospital inpatient/outpatient or clinic	Insured	163	MI: Wayne County (26163)	Not PRCDA	Northern Plains	Vulva	Malignant	8.5.5 Carc of oth and ill-def sites, geniourinary tract	Unclassified	XI(f) Other and unspecified carcinomas	Vulva	Vulva	C51.9-Vulva, NOS	8070	Malignant	Unknown	Not a paired site	Positive histology	8070/3: Squamous cell carcinoma, NOS	8070/3: Squamous cell carcinoma, NOS	8050-8089: squamous cell neoplasms	Not Brain	XI(f.10) Carcinomas of other specified sites	Vulva	Localized	Localized only	Localized	L	Blank(s)	Blank(s)	Blank(s)	Blank(s)	Blank(s)	Blank(s)	Blank(s)	Blank(s)	Blank(s)
61454285	1965	2005	39	39 years	White	White	Non-Spanish-Hispanic-Latino	Non-Hispanic White	White	Divorced	Female	Hospital inpatient/outpatient or clinic	Blank(s)	79	LA: Rapides Parish (22079)	PRCDA	East	Vulva	Malignant	8.5.5 Carc of oth and ill-def sites, geniourinary tract	Unclassified	XI(f) Other and unspecified carcinomas	Vulva	Vulva	C51.9-Vulva, NOS	8070	Malignant	Moderately differentiated; Grade II	Not a paired site	Positive histology	8070/3: Squamous cell carcinoma, NOS	8070/3: Squamous cell carcinoma, NOS	8050-8089: squamous cell neoplasms	Not Brain	XI(f.10) Carcinomas of other specified sites	Vulva	Localized	Localized only	Localized	L	Blank(s)	Blank(s)	Blank(s)	Blank(s)	Blank(s)	Blank(s)	Blank(s)	Blank(s)	Blank(s)
54278285	1938	2016	77	77 years	White	White	Non-Spanish-Hispanic-Latino	Non-Hispanic White	White	Married (including common law)	Female	Hospital inpatient/outpatient or clinic	Insured	61	CA: Placer County (06061)	PRCDA	Pacific Coast	Vulva	Malignant	8.5.5 Carc of oth and ill-def sites, geniourinary tract	Unclassified	XI(f) Other and unspecified carcinomas	Vulva	Vulva	C51.9-Vulva, NOS	8071	Malignant	Well differentiated; Grade I	Not a paired site	Positive histology	8071/3: Squamous cell carcinoma, keratinizing, NOS	8071/3: Squamous cell carcinoma, keratinizing, NOS	8050-8089: squamous cell neoplasms	Not Brain	XI(f.10) Carcinomas of other specified sites	Vulva	Localized	Localized only	Localized	Blank(s)	Blank(s)	Blank(s)	Blank(s)	Blank(s)	Blank(s)	Blank(s)	1B	p1B	p0
41523565	1954	2005	51	51 years	White	White	Non-Spanish-Hispanic-Latino	Non-Hispanic White	White	Widowed	Female	Hospital inpatient/outpatient or clinic	Blank(s)	237	GA: Putnam County (13237)	Not PRCDA	East	Vulva	Malignant	8.5.5 Carc of oth and ill-def sites, geniourinary tract	Unclassified	XI(f) Other and unspecified carcinomas	Vulva	Vulva	C51.1-Labium minus	8070	Malignant	Poorly differentiated; Grade III	Not a paired site	Positive histology	8070/3: Squamous cell carcinoma, NOS	8070/3: Squamous cell carcinoma, NOS	8050-8089: squamous cell neoplasms	Not Brain	XI(f.10) Carcinomas of other specified sites	Vulva	Localized	Localized only	Localized	L	Blank(s)	Blank(s)	Blank(s)	Blank(s)	Blank(s)	Blank(s)	Blank(s)	Blank(s)	Blank(s)
4563114	1947	2014	67	67 years	Black	Black	Non-Spanish-Hispanic-Latino	Non-Hispanic Black	Black	Divorced	Female	Hospital inpatient/outpatient or clinic	Insured	13	CA: Contra Costa County (06013)	Not PRCDA	Pacific Coast	Vulva	Malignant	8.5.5 Carc of oth and ill-def sites, geniourinary tract	Unclassified	XI(f) Other and unspecified carcinomas	Vulva	Vulva	C51.9-Vulva, NOS	8070	Malignant	Moderately differentiated; Grade II	Not a paired site	Positive histology	8070/3: Squamous cell carcinoma, NOS	8070/3: Squamous cell carcinoma, NOS	8050-8089: squamous cell neoplasms	Not Brain	XI(f.10) Carcinomas of other specified sites	Vulva	Localized	Localized only	Localized	L	Blank(s)	Blank(s)	IB	T1b	N0	M0	Blank(s)	Blank(s)	Blank(s)
77179546	1965	2014	48	48 years	White	White	Non-Spanish-Hispanic-Latino	Non-Hispanic White	White	Married (including common law)	Female	Hospital inpatient/outpatient or clinic	Insured	23	GA: Bleckley County (13023)	Not PRCDA	East	Vulva	Malignant	8.5.5 Carc of oth and ill-def sites, geniourinary tract	Unclassified	XI(f) Other and unspecified carcinomas	Vulva	Vulva	C51.9-Vulva, NOS	8070	Malignant	Unknown	Not a paired site	Positive histology	8070/3: Squamous cell carcinoma, NOS	8070/3: Squamous cell carcinoma, NOS	8050-8089: squamous cell neoplasms	Not Brain	XI(f.10) Carcinomas of other specified sites	Vulva	Localized	Localized only	Localized	L	Blank(s)	Blank(s)	IA	T1a	N0	M0	Blank(s)	Blank(s)	Blank(s)
77217102	1957	2013	56	56 years	White	White	Non-Spanish-Hispanic-Latino	Non-Hispanic White	White	Unknown	Female	Laboratory only (hospital or private)	Insurance status unknown	313	GA: Whitfield County (13313)	Not PRCDA	East	Vulva	Malignant	8.5.5 Carc of oth and ill-def sites, geniourinary tract	Unclassified	XI(f) Other and unspecified carcinomas	Vulva	Vulva	C51.9-Vulva, NOS	8070	Malignant	Poorly differentiated; Grade III	Bilateral, single primary	Positive histology	8070/3: Squamous cell carcinoma, NOS	8070/3: Squamous cell carcinoma, NOS	8050-8089: squamous cell neoplasms	Not Brain	XI(f.10) Carcinomas of other specified sites	Vulva	Localized	Localized only	Localized	L	Blank(s)	Blank(s)	IB	T1b	N0	M0	Blank(s)	Blank(s)	Blank(s)
77772191	1940	2016	76	76 years	White	White	Non-Spanish-Hispanic-Latino	Non-Hispanic White	White	Divorced	Female	Hospital inpatient/outpatient or clinic	Insured	313	GA: Whitfield County (13313)	Not PRCDA	East	Vulva	Malignant	8.5.5 Carc of oth and ill-def sites, geniourinary tract	Unclassified	XI(f) Other and unspecified carcinomas	Vulva	Vulva	C51.9-Vulva, NOS	8070	Malignant	Poorly differentiated; Grade III	Not a paired site	Positive histology	8070/3: Squamous cell carcinoma, NOS	8070/3: Squamous cell carcinoma, NOS	8050-8089: squamous cell neoplasms	Not Brain	XI(f.10) Carcinomas of other specified sites	Vulva	Localized	Localized only	Localized	Blank(s)	Blank(s)	Blank(s)	Blank(s)	Blank(s)	Blank(s)	Blank(s)	1B	p1B	p0
32415626	1962	2012	50	50 years	Other (American Indian/AK Native, Asian/Pacific Islander)	American Indian/Alaska Native	Non-Spanish-Hispanic-Latino	Non-Hispanic American Indian/Alaska Native	American Indian/Alaska Native	Single (never married)	Female	Hospital inpatient/outpatient or clinic	Any Medicaid	900	AK: Alaska Natives Registry (02900)	PRCDA	Alaska	Vulva	Malignant	8.5.5 Carc of oth and ill-def sites, geniourinary tract	Unclassified	XI(f) Other and unspecified carcinomas	Vulva	Vulva	C51.9-Vulva, NOS	8070	Malignant	Unknown	Not a paired site	Positive histology	8070/3: Squamous cell carcinoma, NOS	8070/3: Squamous cell carcinoma, NOS	8050-8089: squamous cell neoplasms	Not Brain	XI(f.10) Carcinomas of other specified sites	Vulva	Localized	Localized only	Localized	L	Blank(s)	Blank(s)	IB	T1b	N0	M0	Blank(s)	Blank(s)	Blank(s)
53847936	1967	2013	45	45 years	White	White	Non-Spanish-Hispanic-Latino	Non-Hispanic White	White	Single (never married)	Female	Hospital inpatient/outpatient or clinic	Insured	59	CA: Orange County (06059)	Not PRCDA	Pacific Coast	Vulva	Malignant	8.5.5 Carc of oth and ill-def sites, geniourinary tract	Unclassified	XI(f) Other and unspecified carcinomas	Vulva	Vulva	C51.9-Vulva, NOS	8083	Malignant	Unknown	Not a paired site	Positive histology	8083/3: Basaloid squamous cell carcinoma	8083/3: Basaloid squamous cell carcinoma	8050-8089: squamous cell neoplasms	Not Brain	XI(f.10) Carcinomas of other specified sites	Vulva	Regional	Regional by both direct extension and lymph node involvement	Regional	RE+RN	Blank(s)	Blank(s)	IIIA	T1NOS	N1a	M0	Blank(s)	Blank(s)	Blank(s)
63307446	1950	2015	64	64 years	White	White	Non-Spanish-Hispanic-Latino	Non-Hispanic White	White	Married (including common law)	Female	Hospital inpatient/outpatient or clinic	Insured	55	LA: Lafayette Parish (22055)	Not PRCDA	East	Vulva	Malignant	8.5.5 Carc of oth and ill-def sites, geniourinary tract	Unclassified	XI(f) Other and unspecified carcinomas	Vulva	Vulva	C51.9-Vulva, NOS	8070	Malignant	Well differentiated; Grade I	Not a paired site	Positive histology	8070/3: Squamous cell carcinoma, NOS	8070/3: Squamous cell carcinoma, NOS	8050-8089: squamous cell neoplasms	Not Brain	XI(f.10) Carcinomas of other specified sites	Vulva	Regional	Regional lymph nodes involved only	Regional	RN	Blank(s)	Blank(s)	IIIA	T1b	N1a	M0	Blank(s)	Blank(s)	Blank(s)
9486464	1964	2013	49	49 years	White	White	Non-Spanish-Hispanic-Latino	Non-Hispanic White	White	Married (including common law)	Female	Hospital inpatient/outpatient or clinic	Insured	1	CT: Fairfield County (09001)	PRCDA	East	Vulva	Malignant	8.5.5 Carc of oth and ill-def sites, geniourinary tract	Unclassified	XI(f) Other and unspecified carcinomas	Vulva	Vulva	C51.9-Vulva, NOS	8070	Malignant	Unknown	Not a paired site	Positive histology	8070/3: Squamous cell carcinoma, NOS	8070/3: Squamous cell carcinoma, NOS	8050-8089: squamous cell neoplasms	Not Brain	XI(f.10) Carcinomas of other specified sites	Vulva	Localized	Localized only	Localized	L	Blank(s)	Blank(s)	INOS	T1NOS	N0	M0	Blank(s)	Blank(s)	Blank(s)
58414708	1931	2007	75	75 years	White	White	Non-Spanish-Hispanic-Latino	Non-Hispanic White	White	Widowed	Female	Hospital inpatient/outpatient or clinic	Insured	47	KY: Christian County (21047)	Not PRCDA	East	Vulva	Malignant	8.5.5 Carc of oth and ill-def sites, geniourinary tract	Unclassified	XI(f) Other and unspecified carcinomas	Vulva	Vulva	C51.9-Vulva, NOS	8070	Malignant	Well differentiated; Grade I	Not a paired site	Positive histology	8070/3: Squamous cell carcinoma, NOS	8070/3: Squamous cell carcinoma, NOS	8050-8089: squamous cell neoplasms	Not Brain	XI(f.10) Carcinomas of other specified sites	Vulva	Localized	Localized only	Localized	L	Blank(s)	Blank(s)	Blank(s)	Blank(s)	Blank(s)	Blank(s)	Blank(s)	Blank(s)	Blank(s)
62774793	1964	2013	49	49 years	White	White	Non-Spanish-Hispanic-Latino	Non-Hispanic White	White	Widowed	Female	Hospital inpatient/outpatient or clinic	Insured/No specifics	89	LA: St. Charles Parish (22089)	Not PRCDA	East	Vulva	Malignant	8.5.5 Carc of oth and ill-def sites, geniourinary tract	Unclassified	XI(f) Other and unspecified carcinomas	Vulva	Vulva	C51.9-Vulva, NOS	8070	Malignant	Unknown	Not a paired site	Positive histology	8070/3: Squamous cell carcinoma, NOS	8070/3: Squamous cell carcinoma, NOS	8050-8089: squamous cell neoplasms	Not Brain	XI(f.10) Carcinomas of other specified sites	Vulva	Regional	Regional by both direct extension and lymph node involvement	Regional	RE+RN	Blank(s)	Blank(s)	IIIC	T1b	N2c	M0	Blank(s)	Blank(s)	Blank(s)
73863173	1979	2016	36	36 years	White	White	Non-Spanish-Hispanic-Latino	Non-Hispanic White	White	Married (including common law)	Female	Hospital inpatient/outpatient or clinic	Insured	29	NJ: Ocean County (34029)	Not PRCDA	East	Vulva	Malignant	8.5.5 Carc of oth and ill-def sites, geniourinary tract	Unclassified	XI(f) Other and unspecified carcinomas	Vulva	Vulva	C51.9-Vulva, NOS	8070	Malignant	Moderately differentiated; Grade II	Not a paired site	Positive histology	8070/3: Squamous cell carcinoma, NOS	8070/3: Squamous cell carcinoma, NOS	8050-8089: squamous cell neoplasms	Not Brain	XI(f.10) Carcinomas of other specified sites	Vulva	Localized	Localized only	Localized	Blank(s)	Blank(s)	Blank(s)	Blank(s)	Blank(s)	Blank(s)	Blank(s)	1A	p1A	p0
60834299	1943	2004	61	61 years	White	White	Non-Spanish-Hispanic-Latino	Non-Hispanic White	White	Single (never married)	Female	Hospital inpatient/outpatient or clinic	Blank(s)	63	LA: Livingston Parish (22063)	Not PRCDA	East	Vulva	Malignant	8.5.5 Carc of oth and ill-def sites, geniourinary tract	Unclassified	XI(f) Other and unspecified carcinomas	Vulva	Vulva	C51.9-Vulva, NOS	8051	Malignant	Unknown	Not a paired site	Positive histology	8051/3: Verrucous carcinoma, NOS	8051/3: Verrucous carcinoma, NOS	8050-8089: squamous cell neoplasms	Not Brain	XI(f.10) Carcinomas of other specified sites	Vulva	Localized	Localized only	Localized	L	Blank(s)	Blank(s)	Blank(s)	Blank(s)	Blank(s)	Blank(s)	Blank(s)	Blank(s)	Blank(s)
62107601	1961	2009	47	47 years	White	White	Non-Spanish-Hispanic-Latino	Non-Hispanic White	White	Married (including common law)	Female	Hospital inpatient/outpatient or clinic	Any Medicaid	33	LA: East Baton Rouge Parish (22033)	Not PRCDA	East	Vulva	Malignant	8.5.5 Carc of oth and ill-def sites, geniourinary tract	Unclassified	XI(f) Other and unspecified carcinomas	Vulva	Vulva	C51.9-Vulva, NOS	8070	Malignant	Moderately differentiated; Grade II	Not a paired site	Positive histology	8070/3: Squamous cell carcinoma, NOS	8070/3: Squamous cell carcinoma, NOS	8050-8089: squamous cell neoplasms	Not Brain	XI(f.10) Carcinomas of other specified sites	Vulva	Regional	Regional by both direct extension and lymph node involvement	Regional	RE+RN	Blank(s)	Blank(s)	Blank(s)	Blank(s)	Blank(s)	Blank(s)	Blank(s)	Blank(s)	Blank(s)
22492954	1949	2012	62	62 years	White	White	Non-Spanish-Hispanic-Latino	Non-Hispanic White	White	Widowed	Female	Hospital inpatient/outpatient or clinic	Insured	35	NM: Otero County (35035)	PRCDA	Southwest	Vulva	Malignant	8.5.5 Carc of oth and ill-def sites, geniourinary tract	Unclassified	XI(f) Other and unspecified carcinomas	Vulva	Vulva	C51.9-Vulva, NOS	8070	Malignant	Moderately differentiated; Grade II	Not a paired site	Positive histology	8070/3: Squamous cell carcinoma, NOS	8070/3: Squamous cell carcinoma, NOS	8050-8089: squamous cell neoplasms	Not Brain	XI(f.10) Carcinomas of other specified sites	Vulva	Localized	Localized only	Localized	L	Blank(s)	Blank(s)	IB	T1b	N0	M0	Blank(s)	Blank(s)	Blank(s)
38909398	1956	2007	51	51 years	Black	Black	Non-Spanish-Hispanic-Latino	Non-Hispanic Black	Black	Married (including common law)	Female	Physicians office/private medical practitioner (LMD)	Any Medicaid	37	CA: Los Angeles Registry (06037)	Not PRCDA	Pacific Coast	Vulva	Malignant	8.5.5 Carc of oth and ill-def sites, geniourinary tract	Unclassified	XI(f) Other and unspecified carcinomas	Vulva	Vulva	C51.9-Vulva, NOS	8070	Malignant	Unknown	Not a paired site	Positive histology	8070/3: Squamous cell carcinoma, NOS	8070/3: Squamous cell carcinoma, NOS	8050-8089: squamous cell neoplasms	Not Brain	XI(f.10) Carcinomas of other specified sites	Vulva	Localized	Localized only	Localized	L	Blank(s)	Blank(s)	Blank(s)	Blank(s)	Blank(s)	Blank(s)	Blank(s)	Blank(s)	Blank(s)
54918071	1961	2015	53	53 years	White	White	Non-Spanish-Hispanic-Latino	Non-Hispanic White	White	Single (never married)	Female	Hospital inpatient/outpatient or clinic	Any Medicaid	83	CA: Santa Barbara County (06083)	PRCDA	Pacific Coast	Vulva	Malignant	8.5.5 Carc of oth and ill-def sites, geniourinary tract	Unclassified	XI(f) Other and unspecified carcinomas	Vulva	Vulva	C51.9-Vulva, NOS	8070	Malignant	Well differentiated; Grade I	Not a paired site	Positive histology	8070/3: Squamous cell carcinoma, NOS	8070/3: Squamous cell carcinoma, NOS	8050-8089: squamous cell neoplasms	Not Brain	XI(f.10) Carcinomas of other specified sites	Vulva	Localized	Localized only	Localized	L	Blank(s)	Blank(s)	IB	T1b	N0	M0	Blank(s)	Blank(s)	Blank(s)
37810888	1961	2004	42	42 years	Black	Black	Non-Spanish-Hispanic-Latino	Non-Hispanic Black	Black	Single (never married)	Female	Hospital inpatient/outpatient or clinic	Blank(s)	37	CA: Los Angeles Registry (06037)	Not PRCDA	Pacific Coast	Vulva	Malignant	8.5.5 Carc of oth and ill-def sites, geniourinary tract	Unclassified	XI(f) Other and unspecified carcinomas	Vulva	Vulva	C51.8-Overlapping lesion of vulva	8071	Malignant	Moderately differentiated; Grade II	Not a paired site	Positive histology	8071/3: Squamous cell carcinoma, keratinizing, NOS	8071/3: Squamous cell carcinoma, keratinizing, NOS	8050-8089: squamous cell neoplasms	Not Brain	XI(f.10) Carcinomas of other specified sites	Vulva	Localized	Localized only	Localized	L	Blank(s)	Blank(s)	Blank(s)	Blank(s)	Blank(s)	Blank(s)	Blank(s)	Blank(s)	Blank(s)
63341187	1947	2015	68	68 years	White	White	Non-Spanish-Hispanic-Latino	Non-Hispanic White	White	Divorced	Female	Hospital inpatient/outpatient or clinic	Any Medicaid	5	LA: Ascension Parish (22005)	Not PRCDA	East	Vulva	Malignant	8.5.5 Carc of oth and ill-def sites, geniourinary tract	Unclassified	XI(f) Other and unspecified carcinomas	Vulva	Vulva	C51.9-Vulva, NOS	8070	Malignant	Moderately differentiated; Grade II	Not a paired site	Positive histology	8070/3: Squamous cell carcinoma, NOS	8070/3: Squamous cell carcinoma, NOS	8050-8089: squamous cell neoplasms	Not Brain	XI(f.10) Carcinomas of other specified sites	Vulva	Distant	Distant site(s)/node(s) involved	Regional	D	Blank(s)	Blank(s)	IVA	T3	N0	M0	Blank(s)	Blank(s)	Blank(s)
40460539	1945	2013	67	67 years	Unknown	Unknown	Non-Spanish-Hispanic-Latino	Non-Hispanic Unknown Race	Unknown	Unknown	Female	Physicians office/private medical practitioner (LMD)	Insurance status unknown	37	CA: Los Angeles Registry (06037)	Not PRCDA	Pacific Coast	Vulva	Malignant	8.5.5 Carc of oth and ill-def sites, geniourinary tract	Unclassified	XI(f) Other and unspecified carcinomas	Vulva	Vulva	C51.9-Vulva, NOS	8071	Malignant	Well differentiated; Grade I	Not a paired site	Positive histology	8071/3: Squamous cell carcinoma, keratinizing, NOS	8071/3: Squamous cell carcinoma, keratinizing, NOS	8050-8089: squamous cell neoplasms	Not Brain	XI(f.10) Carcinomas of other specified sites	Vulva	Localized	Localized only	Localized	L	Blank(s)	Blank(s)	INOS	T1NOS	N0	M0	Blank(s)	Blank(s)	Blank(s)
71009450	1916	2005	88	85+ years	White	White	Non-Spanish-Hispanic-Latino	Non-Hispanic White	White	Married (including common law)	Female	Hospital inpatient/outpatient or clinic	Blank(s)	23	NJ: Middlesex County (34023)	Not PRCDA	East	Vulva	Malignant	8.5.5 Carc of oth and ill-def sites, geniourinary tract	Unclassified	XI(f) Other and unspecified carcinomas	Vulva	Vulva	C51.9-Vulva, NOS	8071	Malignant	Well differentiated; Grade I	Not a paired site	Positive histology	8071/3: Squamous cell carcinoma, keratinizing, NOS	8071/3: Squamous cell carcinoma, keratinizing, NOS	8050-8089: squamous cell neoplasms	Not Brain	XI(f.10) Carcinomas of other specified sites	Vulva	Localized	Localized only	Localized	L	Blank(s)	Blank(s)	Blank(s)	Blank(s)	Blank(s)	Blank(s)	Blank(s)	Blank(s)	Blank(s)
22495473	1949	2012	63	63 years	White	White	Spanish-Hispanic-Latino	Hispanic (All Races)	White	Single (never married)	Female	Hospital inpatient/outpatient or clinic	Insured	47	NM: San Miguel County (35047)	Not PRCDA	Southwest	Vulva	Malignant	8.5.5 Carc of oth and ill-def sites, geniourinary tract	Unclassified	XI(f) Other and unspecified carcinomas	Vulva	Vulva	C51.9-Vulva, NOS	8070	Malignant	Unknown	Not a paired site	Positive histology	8070/3: Squamous cell carcinoma, NOS	8070/3: Squamous cell carcinoma, NOS	8050-8089: squamous cell neoplasms	Not Brain	XI(f.10) Carcinomas of other specified sites	Vulva	Localized	Localized only	Localized	L	Blank(s)	Blank(s)	IB	T1b	N0	M0	Blank(s)	Blank(s)	Blank(s)
52671128	1949	2011	61	61 years	White	White	Non-Spanish-Hispanic-Latino	Non-Hispanic White	White	Married (including common law)	Female	Hospital inpatient/outpatient or clinic	Insured	107	CA: Tulare County (06107)	PRCDA	Pacific Coast	Vulva	Malignant	8.5.5 Carc of oth and ill-def sites, geniourinary tract	Unclassified	XI(f) Other and unspecified carcinomas	Vulva	Vulva	C51.9-Vulva, NOS	8070	Malignant	Well differentiated; Grade I	Not a paired site	Positive histology	8070/3: Squamous cell carcinoma, NOS	8070/3: Squamous cell carcinoma, NOS	8050-8089: squamous cell neoplasms	Not Brain	XI(f.10) Carcinomas of other specified sites	Vulva	Regional	Regional by direct extension only	Regional	RE	Blank(s)	Blank(s)	IA	T1a	N0	M0	Blank(s)	Blank(s)	Blank(s)
57974559	1963	2004	40	40 years	White	White	Non-Spanish-Hispanic-Latino	Non-Hispanic White	White	Married (including common law)	Female	Hospital inpatient/outpatient or clinic	Blank(s)	111	KY: Jefferson County (21111)	Not PRCDA	East	Vulva	Malignant	8.5.5 Carc of oth and ill-def sites, geniourinary tract	Unclassified	XI(f) Other and unspecified carcinomas	Vulva	Vulva	C51.9-Vulva, NOS	8076	Malignant	Unknown	Not a paired site	Positive histology	8076/3: Squamous cell carcinoma, micro-invasive	8076/3: Squamous cell carcinoma, micro-invasive	8050-8089: squamous cell neoplasms	Not Brain	XI(f.10) Carcinomas of other specified sites	Vulva	Localized	Localized only	Localized	L	Blank(s)	Blank(s)	Blank(s)	Blank(s)	Blank(s)	Blank(s)	Blank(s)	Blank(s)	Blank(s)
50556857	1957	2007	49	49 years	White	White	Non-Spanish-Hispanic-Latino	Non-Hispanic White	White	Married (including common law)	Female	Hospital inpatient/outpatient or clinic	Insured/No specifics	111	CA: Ventura County (06111)	Not PRCDA	Pacific Coast	Vulva	Malignant	8.5.5 Carc of oth and ill-def sites, geniourinary tract	Unclassified	XI(f) Other and unspecified carcinomas	Vulva	Vulva	C51.9-Vulva, NOS	8070	Malignant	Moderately differentiated; Grade II	Not a paired site	Positive histology	8070/3: Squamous cell carcinoma, NOS	8070/3: Squamous cell carcinoma, NOS	8050-8089: squamous cell neoplasms	Not Brain	XI(f.10) Carcinomas of other specified sites	Vulva	Localized	Localized only	Localized	L	Blank(s)	Blank(s)	Blank(s)	Blank(s)	Blank(s)	Blank(s)	Blank(s)	Blank(s)	Blank(s)
33938430	1946	2015	68	68 years	White	White	Non-Spanish-Hispanic-Latino	Non-Hispanic White	White	Widowed	Female	Hospital inpatient/outpatient or clinic	Any Medicaid	87	CA: Santa Cruz County (06087)	Not PRCDA	Pacific Coast	Vulva	Malignant	8.5.5 Carc of oth and ill-def sites, geniourinary tract	Unclassified	XI(f) Other and unspecified carcinomas	Vulva	Vulva	C51.9-Vulva, NOS	8070	Malignant	Well differentiated; Grade I	Not a paired site	Positive histology	8070/3: Squamous cell carcinoma, NOS	8070/3: Squamous cell carcinoma, NOS	8050-8089: squamous cell neoplasms	Not Brain	XI(f.10) Carcinomas of other specified sites	Vulva	Localized	Localized only	Localized	L	Blank(s)	Blank(s)	IB	T1b	N0	M0	Blank(s)	Blank(s)	Blank(s)
54802572	1968	2013	44	44 years	White	White	Spanish-Hispanic-Latino	Hispanic (All Races)	White	Separated	Female	Hospital inpatient/outpatient or clinic	Insured	73	CA: San Diego County (06073)	PRCDA	Pacific Coast	Vulva	Malignant	8.5.5 Carc of oth and ill-def sites, geniourinary tract	Unclassified	XI(f) Other and unspecified carcinomas	Vulva	Vulva	C51.9-Vulva, NOS	8071	Malignant	Moderately differentiated; Grade II	Not a paired site	Positive histology	8071/3: Squamous cell carcinoma, keratinizing, NOS	8071/3: Squamous cell carcinoma, keratinizing, NOS	8050-8089: squamous cell neoplasms	Not Brain	XI(f.10) Carcinomas of other specified sites	Vulva	Localized	Localized only	Localized	L	Blank(s)	Blank(s)	IB	T1b	N0	M0	Blank(s)	Blank(s)	Blank(s)
76639242	1929	2011	82	82 years	White	White	Non-Spanish-Hispanic-Latino	Non-Hispanic White	White	Married (including common law)	Female	Hospital inpatient/outpatient or clinic	Insured	257	GA: Stephens County (13257)	Not PRCDA	East	Vulva	Malignant	8.5.5 Carc of oth and ill-def sites, geniourinary tract	Unclassified	XI(f) Other and unspecified carcinomas	Vulva	Vulva	C51.9-Vulva, NOS	8051	Malignant	Well differentiated; Grade I	Not a paired site	Positive histology	8051/3: Verrucous carcinoma, NOS	8051/3: Verrucous carcinoma, NOS	8050-8089: squamous cell neoplasms	Not Brain	XI(f.10) Carcinomas of other specified sites	Vulva	Localized	Localized only	Localized	L	Blank(s)	Blank(s)	IB	T1b	N0	M0	Blank(s)	Blank(s)	Blank(s)
58393231	1971	2006	35	35 years	White	White	Non-Spanish-Hispanic-Latino	Non-Hispanic White	White	Married (including common law)	Female	Hospital inpatient/outpatient or clinic	Blank(s)	117	KY: Kenton County (21117)	Not PRCDA	East	Vulva	Malignant	8.5.5 Carc of oth and ill-def sites, geniourinary tract	Unclassified	XI(f) Other and unspecified carcinomas	Vulva	Vulva	C51.9-Vulva, NOS	8070	Malignant	Moderately differentiated; Grade II	Not a paired site	Positive histology	8070/3: Squamous cell carcinoma, NOS	8070/3: Squamous cell carcinoma, NOS	8050-8089: squamous cell neoplasms	Not Brain	XI(f.10) Carcinomas of other specified sites	Vulva	Regional	Regional by direct extension only	Regional	RE	Blank(s)	Blank(s)	Blank(s)	Blank(s)	Blank(s)	Blank(s)	Blank(s)	Blank(s)	Blank(s)
73308576	1942	2014	72	72 years	White	White	Non-Spanish-Hispanic-Latino	Non-Hispanic White	White	Widowed	Female	Hospital inpatient/outpatient or clinic	Insured/No specifics	31	NJ: Passaic County (34031)	Not PRCDA	East	Vulva	Malignant	8.5.5 Carc of oth and ill-def sites, geniourinary tract	Unclassified	XI(f) Other and unspecified carcinomas	Vulva	Vulva	C51.9-Vulva, NOS	8070	Malignant	Moderately differentiated; Grade II	Not a paired site	Positive histology	8070/3: Squamous cell carcinoma, NOS	8070/3: Squamous cell carcinoma, NOS	8050-8089: squamous cell neoplasms	Not Brain	XI(f.10) Carcinomas of other specified sites	Vulva	Localized	Localized only	Localized	L	Blank(s)	Blank(s)	INOS	T1NOS	N0	M0	Blank(s)	Blank(s)	Blank(s)
51064164	1951	2007	56	56 years	White	White	Non-Spanish-Hispanic-Latino	Non-Hispanic White	White	Married (including common law)	Female	Hospital inpatient/outpatient or clinic	Insured	73	CA: San Diego County (06073)	PRCDA	Pacific Coast	Vulva	Malignant	8.5.5 Carc of oth and ill-def sites, geniourinary tract	Unclassified	XI(f) Other and unspecified carcinomas	Vulva	Vulva	C51.9-Vulva, NOS	8070	Malignant	Poorly differentiated; Grade III	Not a paired site	Positive histology	8070/3: Squamous cell carcinoma, NOS	8070/3: Squamous cell carcinoma, NOS	8050-8089: squamous cell neoplasms	Not Brain	XI(f.10) Carcinomas of other specified sites	Vulva	Regional	Regional by both direct extension and lymph node involvement	Regional	RE+RN	Blank(s)	Blank(s)	Blank(s)	Blank(s)	Blank(s)	Blank(s)	Blank(s)	Blank(s)	Blank(s)
74259057	1958	2016	57	57 years	Other (American Indian/AK Native, Asian/Pacific Islander)	Asian or Pacific Islander	Non-Spanish-Hispanic-Latino	Non-Hispanic Asian or Pacific Islander	Asian Indian (2010+)	Single (never married)	Female	Hospital inpatient/outpatient or clinic	Any Medicaid	17	NJ: Hudson County (34017)	Not PRCDA	East	Vulva	Malignant	8.5.5 Carc of oth and ill-def sites, geniourinary tract	Unclassified	XI(f) Other and unspecified carcinomas	Vulva	Vulva	C51.8-Overlapping lesion of vulva	8070	Malignant	Well differentiated; Grade I	Not a paired site	Positive histology	8070/3: Squamous cell carcinoma, NOS	8070/3: Squamous cell carcinoma, NOS	8050-8089: squamous cell neoplasms	Not Brain	XI(f.10) Carcinomas of other specified sites	Vulva	Localized	Localized only	Localized	Blank(s)	Blank(s)	Blank(s)	Blank(s)	Blank(s)	Blank(s)	Blank(s)	1B	p1B	p0
9596127	1949	2015	65	65 years	White	White	Non-Spanish-Hispanic-Latino	Non-Hispanic White	White	Single (never married)	Female	Hospital inpatient/outpatient or clinic	Insured	9	CT: New Haven County (09009)	PRCDA	East	Vulva	Malignant	8.5.5 Carc of oth and ill-def sites, geniourinary tract	Unclassified	XI(f) Other and unspecified carcinomas	Vulva	Vulva	C51.9-Vulva, NOS	8070	Malignant	Unknown	Not a paired site	Positive histology	8070/3: Squamous cell carcinoma, NOS	8070/3: Squamous cell carcinoma, NOS	8050-8089: squamous cell neoplasms	Not Brain	XI(f.10) Carcinomas of other specified sites	Vulva	Localized	Localized only	Localized	L	Blank(s)	Blank(s)	IB	T1b	N0	M0	Blank(s)	Blank(s)	Blank(s)
71529990	1964	2006	42	42 years	White	White	Non-Spanish-Hispanic-Latino	Non-Hispanic White	White	Unknown	Female	Hospital inpatient/outpatient or clinic	Blank(s)	13	NJ: Essex County (34013)	Not PRCDA	East	Vulva	Malignant	8.5.5 Carc of oth and ill-def sites, geniourinary tract	Unclassified	XI(f) Other and unspecified carcinomas	Vulva	Vulva	C51.9-Vulva, NOS	8070	Malignant	Unknown	Not a paired site	Positive histology	8070/3: Squamous cell carcinoma, NOS	8070/3: Squamous cell carcinoma, NOS	8050-8089: squamous cell neoplasms	Not Brain	XI(f.10) Carcinomas of other specified sites	Vulva	Unknown/unstaged	Unknown/unstaged/unspecified/DCO	Unstaged/Unkown	U	Blank(s)	Blank(s)	Blank(s)	Blank(s)	Blank(s)	Blank(s)	Blank(s)	Blank(s)	Blank(s)
73786098	1927	2015	88	85+ years	White	White	Non-Spanish-Hispanic-Latino	Non-Hispanic White	White	Widowed	Female	Hospital inpatient/outpatient or clinic	Insured	25	NJ: Monmouth County (34025)	Not PRCDA	East	Vulva	Malignant	8.5.5 Carc of oth and ill-def sites, geniourinary tract	Unclassified	XI(f) Other and unspecified carcinomas	Vulva	Vulva	C51.9-Vulva, NOS	8070	Malignant	Unknown	Not a paired site	Positive histology	8070/3: Squamous cell carcinoma, NOS	8070/3: Squamous cell carcinoma, NOS	8050-8089: squamous cell neoplasms	Not Brain	XI(f.10) Carcinomas of other specified sites	Vulva	Unknown/unstaged	Unknown/unstaged/unspecified/DCO	Unstaged/Unkown	U	Blank(s)	Blank(s)	UNK Stage	TX	N0	M0	Blank(s)	Blank(s)	Blank(s)
59714562	1944	2016	71	71 years	White	White	Non-Spanish-Hispanic-Latino	Non-Hispanic White	White	Widowed	Female	Hospital inpatient/outpatient or clinic	Any Medicaid	119	KY: Knott County (21119)	Not PRCDA	East	Vulva	Malignant	8.5.5 Carc of oth and ill-def sites, geniourinary tract	Unclassified	XI(f) Other and unspecified carcinomas	Vulva	Vulva	C51.9-Vulva, NOS	8071	Malignant	Well differentiated; Grade I	Left - origin of primary	Positive histology	8071/3: Squamous cell carcinoma, keratinizing, NOS	8071/3: Squamous cell carcinoma, keratinizing, NOS	8050-8089: squamous cell neoplasms	Not Brain	XI(f.10) Carcinomas of other specified sites	Vulva	Localized	Localized only	Localized	Blank(s)	Blank(s)	Blank(s)	Blank(s)	Blank(s)	Blank(s)	Blank(s)	1B	p1B	p0
53762688	1937	2012	75	75 years	White	White	Non-Spanish-Hispanic-Latino	Non-Hispanic White	White	Widowed	Female	Hospital inpatient/outpatient or clinic	Insured	67	CA: Sacramento County (06067)	PRCDA	Pacific Coast	Vulva	Malignant	8.5.5 Carc of oth and ill-def sites, geniourinary tract	Unclassified	XI(f) Other and unspecified carcinomas	Vulva	Vulva	C51.9-Vulva, NOS	8070	Malignant	Moderately differentiated; Grade II	Not a paired site	Positive histology	8070/3: Squamous cell carcinoma, NOS	8070/3: Squamous cell carcinoma, NOS	8050-8089: squamous cell neoplasms	Not Brain	XI(f.10) Carcinomas of other specified sites	Vulva	Regional	Regional by both direct extension and lymph node involvement	Regional	RE+RN	Blank(s)	Blank(s)	IIIB	T2	N2b	M0	Blank(s)	Blank(s)	Blank(s)
51651924	1955	2009	53	53 years	White	White	Non-Spanish-Hispanic-Latino	Non-Hispanic White	White	Single (never married)	Female	Hospital inpatient/outpatient or clinic	Uninsured	59	CA: Orange County (06059)	Not PRCDA	Pacific Coast	Vulva	Malignant	8.5.5 Carc of oth and ill-def sites, geniourinary tract	Unclassified	XI(f) Other and unspecified carcinomas	Vulva	Vulva	C51.9-Vulva, NOS	8070	Malignant	Moderately differentiated; Grade II	Not a paired site	Positive histology	8070/3: Squamous cell carcinoma, NOS	8070/3: Squamous cell carcinoma, NOS	8050-8089: squamous cell neoplasms	Not Brain	XI(f.10) Carcinomas of other specified sites	Vulva	Regional	Regional by direct extension only	Regional	RE	Blank(s)	Blank(s)	Blank(s)	Blank(s)	Blank(s)	Blank(s)	Blank(s)	Blank(s)	Blank(s)
14553534	1973	2011	37	37 years	Black	Black	Non-Spanish-Hispanic-Latino	Non-Hispanic Black	Black	Married (including common law)	Female	Hospital inpatient/outpatient or clinic	Insured	163	MI: Wayne County (26163)	Not PRCDA	Northern Plains	Vulva	Malignant	8.5.5 Carc of oth and ill-def sites, geniourinary tract	Unclassified	XI(f) Other and unspecified carcinomas	Vulva	Vulva	C51.9-Vulva, NOS	8070	Malignant	Unknown	Not a paired site	Positive histology	8070/3: Squamous cell carcinoma, NOS	8070/3: Squamous cell carcinoma, NOS	8050-8089: squamous cell neoplasms	Not Brain	XI(f.10) Carcinomas of other specified sites	Vulva	Localized	Localized only	Localized	L	Blank(s)	Blank(s)	INOS	T1NOS	N0	M0	Blank(s)	Blank(s)	Blank(s)
55475021	1960	2015	55	55 years	White	White	Non-Spanish-Hispanic-Latino	Non-Hispanic White	White	Divorced	Female	Hospital inpatient/outpatient or clinic	Insured	19	CA: Fresno County (06019)	PRCDA	Pacific Coast	Vulva	Malignant	8.5.5 Carc of oth and ill-def sites, geniourinary tract	Unclassified	XI(f) Other and unspecified carcinomas	Vulva	Vulva	C51.8-Overlapping lesion of vulva	8070	Malignant	Unknown	Not a paired site	Positive histology	8070/3: Squamous cell carcinoma, NOS	8070/3: Squamous cell carcinoma, NOS	8050-8089: squamous cell neoplasms	Not Brain	XI(f.10) Carcinomas of other specified sites	Vulva	Regional	Regional by both direct extension and lymph node involvement	Regional	RE+RN	Blank(s)	Blank(s)	IIIA	T2	N1b	M0	Blank(s)	Blank(s)	Blank(s)
49354815	1948	2004	55	55 years	White	White	Non-Spanish-Hispanic-Latino	Non-Hispanic White	White	Married (including common law)	Female	Hospital inpatient/outpatient or clinic	Blank(s)	67	CA: Sacramento County (06067)	PRCDA	Pacific Coast	Vulva	Malignant	8.5.5 Carc of oth and ill-def sites, geniourinary tract	Unclassified	XI(f) Other and unspecified carcinomas	Vulva	Vulva	C51.1-Labium minus	8070	Malignant	Well differentiated; Grade I	Not a paired site	Positive histology	8070/3: Squamous cell carcinoma, NOS	8070/3: Squamous cell carcinoma, NOS	8050-8089: squamous cell neoplasms	Not Brain	XI(f.10) Carcinomas of other specified sites	Vulva	Localized	Localized only	Localized	L	Blank(s)	Blank(s)	Blank(s)	Blank(s)	Blank(s)	Blank(s)	Blank(s)	Blank(s)	Blank(s)
70502220	1919	2004	84	84 years	White	White	Non-Spanish-Hispanic-Latino	Non-Hispanic White	White	Widowed	Female	Hospital inpatient/outpatient or clinic	Blank(s)	25	NJ: Monmouth County (34025)	Not PRCDA	East	Vulva	Malignant	8.5.5 Carc of oth and ill-def sites, geniourinary tract	Unclassified	XI(f) Other and unspecified carcinomas	Vulva	Vulva	C51.9-Vulva, NOS	8071	Malignant	Moderately differentiated; Grade II	Not a paired site	Positive histology	8071/3: Squamous cell carcinoma, keratinizing, NOS	8071/3: Squamous cell carcinoma, keratinizing, NOS	8050-8089: squamous cell neoplasms	Not Brain	XI(f.10) Carcinomas of other specified sites	Vulva	Localized	Localized only	Localized	L	Blank(s)	Blank(s)	Blank(s)	Blank(s)	Blank(s)	Blank(s)	Blank(s)	Blank(s)	Blank(s)
25801967	1951	2005	53	53 years	White	White	Non-Spanish-Hispanic-Latino	Non-Hispanic White	White	Married (including common law)	Female	Hospital inpatient/outpatient or clinic	Blank(s)	73	WA: Whatcom County (53073)	PRCDA	Pacific Coast	Vulva	Malignant	8.5.5 Carc of oth and ill-def sites, geniourinary tract	Unclassified	XI(f) Other and unspecified carcinomas	Vulva	Vulva	C51.9-Vulva, NOS	8070	Malignant	Well differentiated; Grade I	Not a paired site	Positive histology	8070/3: Squamous cell carcinoma, NOS	8070/3: Squamous cell carcinoma, NOS	8050-8089: squamous cell neoplasms	Not Brain	XI(f.10) Carcinomas of other specified sites	Vulva	Localized	Localized only	Localized	L	Blank(s)	Blank(s)	Blank(s)	Blank(s)	Blank(s)	Blank(s)	Blank(s)	Blank(s)	Blank(s)
63310311	1961	2015	53	53 years	White	White	Non-Spanish-Hispanic-Latino	Non-Hispanic White	White	Married (including common law)	Female	Hospital inpatient/outpatient or clinic	Insured	55	LA: Lafayette Parish (22055)	Not PRCDA	East	Vulva	Malignant	8.5.5 Carc of oth and ill-def sites, geniourinary tract	Unclassified	XI(f) Other and unspecified carcinomas	Vulva	Vulva	C51.9-Vulva, NOS	8070	Malignant	Poorly differentiated; Grade III	Not a paired site	Positive histology	8070/3: Squamous cell carcinoma, NOS	8070/3: Squamous cell carcinoma, NOS	8050-8089: squamous cell neoplasms	Not Brain	XI(f.10) Carcinomas of other specified sites	Vulva	Regional	Regional lymph nodes involved only	Regional	RN	Blank(s)	Blank(s)	IIIB	T1NOS	N2b	M0	Blank(s)	Blank(s)	Blank(s)
26921041	1947	2012	64	64 years	White	White	Non-Spanish-Hispanic-Latino	Non-Hispanic White	White	Divorced	Female	Hospital inpatient/outpatient or clinic	Any Medicaid	33	WA: King County (53033)	PRCDA	Pacific Coast	Vulva	Malignant	8.5.5 Carc of oth and ill-def sites, geniourinary tract	Unclassified	XI(f) Other and unspecified carcinomas	Vulva	Vulva	C51.9-Vulva, NOS	8070	Malignant	Moderately differentiated; Grade II	Not a paired site	Positive histology	8070/3: Squamous cell carcinoma, NOS	8070/3: Squamous cell carcinoma, NOS	8050-8089: squamous cell neoplasms	Not Brain	XI(f.10) Carcinomas of other specified sites	Vulva	Localized	Localized only	Localized	L	Blank(s)	Blank(s)	IA	T1a	N0	M0	Blank(s)	Blank(s)	Blank(s)
39919850	1980	2012	31	31 years	White	White	Non-Spanish-Hispanic-Latino	Non-Hispanic White	White	Single (never married)	Female	Hospital inpatient/outpatient or clinic	Any Medicaid	37	CA: Los Angeles Registry (06037)	Not PRCDA	Pacific Coast	Vulva	Malignant	8.5.5 Carc of oth and ill-def sites, geniourinary tract	Unclassified	XI(f) Other and unspecified carcinomas	Vulva	Vulva	C51.9-Vulva, NOS	8071	Malignant	Well differentiated; Grade I	Not a paired site	Positive histology	8071/3: Squamous cell carcinoma, keratinizing, NOS	8071/3: Squamous cell carcinoma, keratinizing, NOS	8050-8089: squamous cell neoplasms	Not Brain	XI(f.10) Carcinomas of other specified sites	Vulva	Localized	Localized only	Localized	L	Blank(s)	Blank(s)	IB	T1b	N0	M0	Blank(s)	Blank(s)	Blank(s)
74289674	1939	2016	77	77 years	White	White	Non-Spanish-Hispanic-Latino	Non-Hispanic White	White	Widowed	Female	Hospital inpatient/outpatient or clinic	Insured	21	NJ: Mercer County (34021)	Not PRCDA	East	Vulva	Malignant	8.5.5 Carc of oth and ill-def sites, geniourinary tract	Unclassified	XI(f) Other and unspecified carcinomas	Vulva	Vulva	C51.9-Vulva, NOS	8070	Malignant	Moderately differentiated; Grade II	Not a paired site	Positive histology	8070/3: Squamous cell carcinoma, NOS	8070/3: Squamous cell carcinoma, NOS	8050-8089: squamous cell neoplasms	Not Brain	XI(f.10) Carcinomas of other specified sites	Vulva	Localized	Localized only	Localized	Blank(s)	Blank(s)	Blank(s)	Blank(s)	Blank(s)	Blank(s)	Blank(s)	1B	p1B	p0
40996094	1961	2016	54	54 years	White	White	Non-Spanish-Hispanic-Latino	Non-Hispanic White	White	Divorced	Female	Hospital inpatient/outpatient or clinic	Insured	37	CA: Los Angeles Registry (06037)	Not PRCDA	Pacific Coast	Vulva	Malignant	8.5.5 Carc of oth and ill-def sites, geniourinary tract	Unclassified	XI(f) Other and unspecified carcinomas	Vulva	Vulva	C51.9-Vulva, NOS	8072	Malignant	Unknown	Not a paired site	Positive histology	8072/3: Squamous cell carcinoma, large cell, nonkeratinizing, NOS	8072/3: Squamous cell carcinoma, large cell, nonkeratinizing, NOS	8050-8089: squamous cell neoplasms	Not Brain	XI(f.10) Carcinomas of other specified sites	Vulva	Localized	Localized only	Localized	Blank(s)	Blank(s)	Blank(s)	Blank(s)	Blank(s)	Blank(s)	Blank(s)	1A	p1A	c0
59728003	1963	2015	52	52 years	White	White	Non-Spanish-Hispanic-Latino	Non-Hispanic White	White	Married (including common law)	Female	Hospital inpatient/outpatient or clinic	Insured	117	KY: Kenton County (21117)	Not PRCDA	East	Vulva	Malignant	8.5.5 Carc of oth and ill-def sites, geniourinary tract	Unclassified	XI(f) Other and unspecified carcinomas	Vulva	Vulva	C51.9-Vulva, NOS	8070	Malignant	Unknown	Not a paired site	Positive histology	8070/3: Squamous cell carcinoma, NOS	8070/3: Squamous cell carcinoma, NOS	8050-8089: squamous cell neoplasms	Not Brain	XI(f.10) Carcinomas of other specified sites	Vulva	Localized	Localized only	Localized	L	Blank(s)	Blank(s)	IA	T1a	N0	M0	Blank(s)	Blank(s)	Blank(s)
8368916	1967	2004	36	36 years	White	White	Non-Spanish-Hispanic-Latino	Non-Hispanic White	White	Single (never married)	Female	Hospital inpatient/outpatient or clinic	Blank(s)	9	CT: New Haven County (09009)	PRCDA	East	Vulva	Malignant	8.5.5 Carc of oth and ill-def sites, geniourinary tract	Unclassified	XI(f) Other and unspecified carcinomas	Vulva	Vulva	C51.9-Vulva, NOS	8071	Malignant	Poorly differentiated; Grade III	Not a paired site	Positive histology	8071/3: Squamous cell carcinoma, keratinizing, NOS	8071/3: Squamous cell carcinoma, keratinizing, NOS	8050-8089: squamous cell neoplasms	Not Brain	XI(f.10) Carcinomas of other specified sites	Vulva	Regional	Regional by direct extension only	Regional	RE	Blank(s)	Blank(s)	Blank(s)	Blank(s)	Blank(s)	Blank(s)	Blank(s)	Blank(s)	Blank(s)
58811660	1952	2009	56	56 years	White	White	Non-Spanish-Hispanic-Latino	Non-Hispanic White	White	Single (never married)	Female	Hospital inpatient/outpatient or clinic	Insured	111	KY: Jefferson County (21111)	Not PRCDA	East	Vulva	Malignant	8.5.5 Carc of oth and ill-def sites, geniourinary tract	Unclassified	XI(f) Other and unspecified carcinomas	Vulva	Vulva	C51.9-Vulva, NOS	8071	Malignant	Poorly differentiated; Grade III	Not a paired site	Positive histology	8071/3: Squamous cell carcinoma, keratinizing, NOS	8071/3: Squamous cell carcinoma, keratinizing, NOS	8050-8089: squamous cell neoplasms	Not Brain	XI(f.10) Carcinomas of other specified sites	Vulva	Regional	Regional lymph nodes involved only	Regional	RN	Blank(s)	Blank(s)	Blank(s)	Blank(s)	Blank(s)	Blank(s)	Blank(s)	Blank(s)	Blank(s)
53270285	1950	2011	61	61 years	Other (American Indian/AK Native, Asian/Pacific Islander)	Asian or Pacific Islander	Non-Spanish-Hispanic-Latino	Non-Hispanic Asian or Pacific Islander	Vietnamese (1988+)	Married (including common law)	Female	Hospital inpatient/outpatient or clinic	Insured	83	CA: Santa Barbara County (06083)	PRCDA	Pacific Coast	Vulva	Malignant	8.5.5 Carc of oth and ill-def sites, geniourinary tract	Unclassified	XI(f) Other and unspecified carcinomas	Vulva	Vulva	C51.9-Vulva, NOS	8070	Malignant	Well differentiated; Grade I	Not a paired site	Positive histology	8070/3: Squamous cell carcinoma, NOS	8070/3: Squamous cell carcinoma, NOS	8050-8089: squamous cell neoplasms	Not Brain	XI(f.10) Carcinomas of other specified sites	Vulva	Localized	Localized only	Localized	L	Blank(s)	Blank(s)	IB	T1b	N0	M0	Blank(s)	Blank(s)	Blank(s)
60735679	1956	2015	59	59 years	White	White	Non-Spanish-Hispanic-Latino	Non-Hispanic White	White	Divorced	Female	Hospital inpatient/outpatient or clinic	Insured/No specifics	103	LA: St. Tammany Parish (22103)	Not PRCDA	East	Vulva	Malignant	8.5.5 Carc of oth and ill-def sites, geniourinary tract	Unclassified	XI(f) Other and unspecified carcinomas	Vulva	Vulva	C51.0-Labium majus	8071	Malignant	Unknown	Left - origin of primary	Positive histology	8071/3: Squamous cell carcinoma, keratinizing, NOS	8071/3: Squamous cell carcinoma, keratinizing, NOS	8050-8089: squamous cell neoplasms	Not Brain	XI(f.10) Carcinomas of other specified sites	Vulva	Regional	Regional lymph nodes involved only	Regional	RN	Blank(s)	Blank(s)	UNK Stage	TX	N2b	M0	Blank(s)	Blank(s)	Blank(s)
31935259	1949	2014	65	65 years	Black	Black	Non-Spanish-Hispanic-Latino	Non-Hispanic Black	Black	Divorced	Female	Hospital inpatient/outpatient or clinic	Any Medicaid	67	GA: Cobb County (13067)	Not PRCDA	East	Vulva	Malignant	8.5.5 Carc of oth and ill-def sites, geniourinary tract	Unclassified	XI(f) Other and unspecified carcinomas	Vulva	Vulva	C51.0-Labium majus	8070	Malignant	Moderately differentiated; Grade II	Not a paired site	Positive histology	8070/3: Squamous cell carcinoma, NOS	8070/3: Squamous cell carcinoma, NOS	8050-8089: squamous cell neoplasms	Not Brain	XI(f.10) Carcinomas of other specified sites	Vulva	Regional	Regional by direct extension only	Regional	RE	Blank(s)	Blank(s)	II	T2	N0	M0	Blank(s)	Blank(s)	Blank(s)
52631972	1965	2010	44	44 years	White	White	Non-Spanish-Hispanic-Latino	Non-Hispanic White	White	Married (including common law)	Female	Hospital inpatient/outpatient or clinic	Insured	71	CA: San Bernardino County (06071)	PRCDA	Pacific Coast	Vulva	Malignant	8.5.5 Carc of oth and ill-def sites, geniourinary tract	Unclassified	XI(f) Other and unspecified carcinomas	Vulva	Vulva	C51.9-Vulva, NOS	8070	Malignant	Well differentiated; Grade I	Not a paired site	Positive histology	8070/3: Squamous cell carcinoma, NOS	8070/3: Squamous cell carcinoma, NOS	8050-8089: squamous cell neoplasms	Not Brain	XI(f.10) Carcinomas of other specified sites	Vulva	Localized	Localized only	Localized	L	Blank(s)	Blank(s)	IB	T1b	N0	M0	Blank(s)	Blank(s)	Blank(s)
31379400	1954	2007	52	52 years	White	White	Non-Spanish-Hispanic-Latino	Non-Hispanic White	White	Divorced	Female	Hospital inpatient/outpatient or clinic	Any Medicaid	67	GA: Cobb County (13067)	Not PRCDA	East	Vulva	Malignant	8.5.5 Carc of oth and ill-def sites, geniourinary tract	Unclassified	XI(f) Other and unspecified carcinomas	Vulva	Vulva	C51.9-Vulva, NOS	8070	Malignant	Unknown	Not a paired site	Positive histology	8070/3: Squamous cell carcinoma, NOS	8070/3: Squamous cell carcinoma, NOS	8050-8089: squamous cell neoplasms	Not Brain	XI(f.10) Carcinomas of other specified sites	Vulva	Localized	Localized only	Localized	L	Blank(s)	Blank(s)	Blank(s)	Blank(s)	Blank(s)	Blank(s)	Blank(s)	Blank(s)	Blank(s)
59240139	1964	2012	47	47 years	White	White	Non-Spanish-Hispanic-Latino	Non-Hispanic White	White	Unknown	Female	Hospital inpatient/outpatient or clinic	Uninsured	101	KY: Henderson County (21101)	Not PRCDA	East	Vulva	Malignant	8.5.5 Carc of oth and ill-def sites, geniourinary tract	Unclassified	XI(f) Other and unspecified carcinomas	Vulva	Vulva	C51.2-Clitoris	8071	Malignant	Well differentiated; Grade I	Not a paired site	Positive histology	8071/3: Squamous cell carcinoma, keratinizing, NOS	8071/3: Squamous cell carcinoma, keratinizing, NOS	8050-8089: squamous cell neoplasms	Not Brain	XI(f.10) Carcinomas of other specified sites	Vulva	Localized	Localized only	Localized	L	Blank(s)	Blank(s)	IB	T1b	N0	M0	Blank(s)	Blank(s)	Blank(s)
20656469	1953	2015	61	61 years	White	White	Non-Spanish-Hispanic-Latino	Non-Hispanic White	White	Divorced	Female	Other hospital outpatient unit or surgery center (2006+)	Any Medicaid	109	IA: Kossuth County (19109)	Not PRCDA	Northern Plains	Vulva	Malignant	8.5.5 Carc of oth and ill-def sites, geniourinary tract	Unclassified	XI(f) Other and unspecified carcinomas	Vulva	Vulva	C51.8-Overlapping lesion of vulva	8070	Malignant	Moderately differentiated; Grade II	Not a paired site	Positive histology	8070/3: Squamous cell carcinoma, NOS	8070/3: Squamous cell carcinoma, NOS	8050-8089: squamous cell neoplasms	Not Brain	XI(f.10) Carcinomas of other specified sites	Vulva	Regional	Regional by direct extension only	Regional	RE	Blank(s)	Blank(s)	II	T2	N0	M0	Blank(s)	Blank(s)	Blank(s)
57993572	1974	2004	29	29 years	White	White	Non-Spanish-Hispanic-Latino	Non-Hispanic White	White	Married (including common law)	Female	Hospital inpatient/outpatient or clinic	Blank(s)	133	KY: Letcher County (21133)	Not PRCDA	East	Vulva	Malignant	8.5.5 Carc of oth and ill-def sites, geniourinary tract	Unclassified	XI(f) Other and unspecified carcinomas	Vulva	Vulva	C51.9-Vulva, NOS	8070	Malignant	Moderately differentiated; Grade II	Not a paired site	Positive histology	8070/3: Squamous cell carcinoma, NOS	8070/3: Squamous cell carcinoma, NOS	8050-8089: squamous cell neoplasms	Not Brain	XI(f.10) Carcinomas of other specified sites	Vulva	Localized	Localized only	Localized	L	Blank(s)	Blank(s)	Blank(s)	Blank(s)	Blank(s)	Blank(s)	Blank(s)	Blank(s)	Blank(s)
7968725	1955	2004	49	49 years	White	White	Spanish-Hispanic-Latino	Hispanic (All Races)	White	Single (never married)	Female	Hospital inpatient/outpatient or clinic	Blank(s)	1	CT: Fairfield County (09001)	PRCDA	East	Vulva	Malignant	8.5.5 Carc of oth and ill-def sites, geniourinary tract	Unclassified	XI(f) Other and unspecified carcinomas	Vulva	Vulva	C51.9-Vulva, NOS	8070	Malignant	Well differentiated; Grade I	Not a paired site	Positive histology	8070/3: Squamous cell carcinoma, NOS	8070/3: Squamous cell carcinoma, NOS	8050-8089: squamous cell neoplasms	Not Brain	XI(f.10) Carcinomas of other specified sites	Vulva	Regional	Regional by direct extension only	Regional	RE	Blank(s)	Blank(s)	Blank(s)	Blank(s)	Blank(s)	Blank(s)	Blank(s)	Blank(s)	Blank(s)
55478647	1921	2015	94	85+ years	White	White	Non-Spanish-Hispanic-Latino	Non-Hispanic White	White	Widowed	Female	Hospital inpatient/outpatient or clinic	Insured	65	CA: Riverside County (06065)	PRCDA	Pacific Coast	Vulva	Malignant	8.5.5 Carc of oth and ill-def sites, geniourinary tract	Unclassified	XI(f) Other and unspecified carcinomas	Vulva	Vulva	C51.0-Labium majus	8070	Malignant	Poorly differentiated; Grade III	Not a paired site	Positive histology	8070/3: Squamous cell carcinoma, NOS	8070/3: Squamous cell carcinoma, NOS	8050-8089: squamous cell neoplasms	Not Brain	XI(f.10) Carcinomas of other specified sites	Vulva	Localized	Localized only	Localized	L	Blank(s)	Blank(s)	IB	T1b	N0	M0	Blank(s)	Blank(s)	Blank(s)
75437629	1972	2004	32	32 years	White	White	Non-Spanish-Hispanic-Latino	Non-Hispanic White	White	Divorced	Female	Hospital inpatient/outpatient or clinic	Blank(s)	139	GA: Hall County (13139)	Not PRCDA	East	Vulva	Malignant	8.5.5 Carc of oth and ill-def sites, geniourinary tract	Unclassified	XI(f) Other and unspecified carcinomas	Vulva	Vulva	C51.9-Vulva, NOS	8076	Malignant	Unknown	Not a paired site	Positive histology	8076/3: Squamous cell carcinoma, micro-invasive	8076/3: Squamous cell carcinoma, micro-invasive	8050-8089: squamous cell neoplasms	Not Brain	XI(f.10) Carcinomas of other specified sites	Vulva	Localized	Localized only	Localized	L	Blank(s)	Blank(s)	Blank(s)	Blank(s)	Blank(s)	Blank(s)	Blank(s)	Blank(s)	Blank(s)
22556646	1949	2015	65	65 years	White	White	Non-Spanish-Hispanic-Latino	Non-Hispanic White	White	Unknown	Female	Hospital inpatient/outpatient or clinic	Insurance status unknown	41	NM: Roosevelt County (35041)	Not PRCDA	Southwest	Vulva	Malignant	8.5.5 Carc of oth and ill-def sites, geniourinary tract	Unclassified	XI(f) Other and unspecified carcinomas	Vulva	Vulva	C51.0-Labium majus	8070	Malignant	Unknown	Not a paired site	Positive histology	8070/3: Squamous cell carcinoma, NOS	8070/3: Squamous cell carcinoma, NOS	8050-8089: squamous cell neoplasms	Not Brain	XI(f.10) Carcinomas of other specified sites	Vulva	Localized	Localized only	Localized	L	Blank(s)	Blank(s)	IB	T1b	N0	M0	Blank(s)	Blank(s)	Blank(s)
71552035	1921	2007	86	85+ years	White	White	Non-Spanish-Hispanic-Latino	Non-Hispanic White	White	Married (including common law)	Female	Hospital inpatient/outpatient or clinic	Insured	27	NJ: Morris County (34027)	Not PRCDA	East	Vulva	Malignant	8.5.5 Carc of oth and ill-def sites, geniourinary tract	Unclassified	XI(f) Other and unspecified carcinomas	Vulva	Vulva	C51.9-Vulva, NOS	8070	Malignant	Moderately differentiated; Grade II	Not a paired site	Positive histology	8070/3: Squamous cell carcinoma, NOS	8070/3: Squamous cell carcinoma, NOS	8050-8089: squamous cell neoplasms	Not Brain	XI(f.10) Carcinomas of other specified sites	Vulva	Regional	Regional by direct extension only	Regional	RE	Blank(s)	Blank(s)	Blank(s)	Blank(s)	Blank(s)	Blank(s)	Blank(s)	Blank(s)	Blank(s)
22045991	1969	2004	35	35 years	White	White	Spanish-Hispanic-Latino	Hispanic (All Races)	White	Married (including common law)	Female	Hospital inpatient/outpatient or clinic	Blank(s)	13	NM: Dona Ana County (35013)	Not PRCDA	Southwest	Vulva	Malignant	8.5.5 Carc of oth and ill-def sites, geniourinary tract	Unclassified	XI(f) Other and unspecified carcinomas	Vulva	Vulva	C51.9-Vulva, NOS	8070	Malignant	Moderately differentiated; Grade II	Not a paired site	Positive histology	8070/3: Squamous cell carcinoma, NOS	8070/3: Squamous cell carcinoma, NOS	8050-8089: squamous cell neoplasms	Not Brain	XI(f.10) Carcinomas of other specified sites	Vulva	Localized	Localized only	Localized	L	Blank(s)	Blank(s)	Blank(s)	Blank(s)	Blank(s)	Blank(s)	Blank(s)	Blank(s)	Blank(s)
57995369	1962	2004	42	42 years	White	White	Non-Spanish-Hispanic-Latino	Non-Hispanic White	White	Separated	Female	Hospital inpatient/outpatient or clinic	Blank(s)	107	KY: Hopkins County (21107)	Not PRCDA	East	Vulva	Malignant	8.5.5 Carc of oth and ill-def sites, geniourinary tract	Unclassified	XI(f) Other and unspecified carcinomas	Vulva	Vulva	C51.0-Labium majus	8070	Malignant	Well differentiated; Grade I	Not a paired site	Positive histology	8070/3: Squamous cell carcinoma, NOS	8070/3: Squamous cell carcinoma, NOS	8050-8089: squamous cell neoplasms	Not Brain	XI(f.10) Carcinomas of other specified sites	Vulva	Localized	Localized only	Localized	L	Blank(s)	Blank(s)	Blank(s)	Blank(s)	Blank(s)	Blank(s)	Blank(s)	Blank(s)	Blank(s)
57982636	1924	2004	79	79 years	White	White	Non-Spanish-Hispanic-Latino	Non-Hispanic White	White	Widowed	Female	Hospital inpatient/outpatient or clinic	Blank(s)	111	KY: Jefferson County (21111)	Not PRCDA	East	Vulva	Malignant	8.5.5 Carc of oth and ill-def sites, geniourinary tract	Unclassified	XI(f) Other and unspecified carcinomas	Vulva	Vulva	C51.9-Vulva, NOS	8070	Malignant	Well differentiated; Grade I	Not a paired site	Positive histology	8070/3: Squamous cell carcinoma, NOS	8070/3: Squamous cell carcinoma, NOS	8050-8089: squamous cell neoplasms	Not Brain	XI(f.10) Carcinomas of other specified sites	Vulva	Regional	Regional by direct extension only	Regional	RE	Blank(s)	Blank(s)	Blank(s)	Blank(s)	Blank(s)	Blank(s)	Blank(s)	Blank(s)	Blank(s)
59750576	1950	2016	66	66 years	White	White	Non-Spanish-Hispanic-Latino	Non-Hispanic White	White	Divorced	Female	Hospital inpatient/outpatient or clinic	Insured/No specifics	21	KY: Boyle County (21021)	Not PRCDA	East	Vulva	Malignant	8.5.5 Carc of oth and ill-def sites, geniourinary tract	Unclassified	XI(f) Other and unspecified carcinomas	Vulva	Vulva	C51.9-Vulva, NOS	8071	Malignant	Moderately differentiated; Grade II	Not a paired site	Positive histology	8071/3: Squamous cell carcinoma, keratinizing, NOS	8071/3: Squamous cell carcinoma, keratinizing, NOS	8050-8089: squamous cell neoplasms	Not Brain	XI(f.10) Carcinomas of other specified sites	Vulva	Localized	Localized only	Localized	Blank(s)	Blank(s)	Blank(s)	Blank(s)	Blank(s)	Blank(s)	Blank(s)	1A	p1A	c0
33932452	1936	2015	78	78 years	White	White	Non-Spanish-Hispanic-Latino	Non-Hispanic White	White	Unknown	Female	Hospital inpatient/outpatient or clinic	Insured	85	CA: Santa Clara County (06085)	Not PRCDA	Pacific Coast	Vulva	Malignant	8.5.5 Carc of oth and ill-def sites, geniourinary tract	Unclassified	XI(f) Other and unspecified carcinomas	Vulva	Vulva	C51.9-Vulva, NOS	8070	Malignant	Moderately differentiated; Grade II	Not a paired site	Positive histology	8070/3: Squamous cell carcinoma, NOS	8070/3: Squamous cell carcinoma, NOS	8050-8089: squamous cell neoplasms	Not Brain	XI(f.10) Carcinomas of other specified sites	Vulva	Localized	Localized only	Localized	L	Blank(s)	Blank(s)	IB	T1b	N0	M0	Blank(s)	Blank(s)	Blank(s)
4623430	1923	2016	92	85+ years	Other (American Indian/AK Native, Asian/Pacific Islander)	Asian or Pacific Islander	Non-Spanish-Hispanic-Latino	Non-Hispanic Asian or Pacific Islander	Japanese	Widowed	Female	Hospital inpatient/outpatient or clinic	Insured	75	CA: San Francisco County (06075)	Not PRCDA	Pacific Coast	Vulva	Malignant	8.5.5 Carc of oth and ill-def sites, geniourinary tract	Unclassified	XI(f) Other and unspecified carcinomas	Vulva	Vulva	C51.9-Vulva, NOS	8070	Malignant	Moderately differentiated; Grade II	Not a paired site	Positive histology	8070/3: Squamous cell carcinoma, NOS	8070/3: Squamous cell carcinoma, NOS	8050-8089: squamous cell neoplasms	Not Brain	XI(f.10) Carcinomas of other specified sites	Vulva	Regional	Regional by both direct extension and lymph node involvement	Regional	Blank(s)	Blank(s)	Blank(s)	Blank(s)	Blank(s)	Blank(s)	Blank(s)	3A	c2	c1B
58868776	1981	2010	29	29 years	White	White	Non-Spanish-Hispanic-Latino	Non-Hispanic White	White	Single (never married)	Female	Hospital inpatient/outpatient or clinic	Any Medicaid	193	KY: Perry County (21193)	Not PRCDA	East	Vulva	Malignant	8.5.5 Carc of oth and ill-def sites, geniourinary tract	Unclassified	XI(f) Other and unspecified carcinomas	Vulva	Vulva	C51.2-Clitoris	8071	Malignant	Well differentiated; Grade I	Not a paired site	Positive histology	8071/3: Squamous cell carcinoma, keratinizing, NOS	8071/3: Squamous cell carcinoma, keratinizing, NOS	8050-8089: squamous cell neoplasms	Not Brain	XI(f.10) Carcinomas of other specified sites	Vulva	Localized	Localized only	Localized	L	Blank(s)	Blank(s)	IB	T1b	N0	M0	Blank(s)	Blank(s)	Blank(s)
20613431	1958	2014	56	56 years	White	White	Non-Spanish-Hispanic-Latino	Non-Hispanic White	White	Married (including common law)	Female	Hospital inpatient/outpatient or clinic	Insured	5	IA: Allamakee County (19005)	Not PRCDA	Northern Plains	Vulva	Malignant	8.5.5 Carc of oth and ill-def sites, geniourinary tract	Unclassified	XI(f) Other and unspecified carcinomas	Vulva	Vulva	C51.9-Vulva, NOS	8070	Malignant	Moderately differentiated; Grade II	Not a paired site	Positive histology	8070/3: Squamous cell carcinoma, NOS	8070/3: Squamous cell carcinoma, NOS	8050-8089: squamous cell neoplasms	Not Brain	XI(f.10) Carcinomas of other specified sites	Vulva	Localized	Localized only	Localized	L	Blank(s)	Blank(s)	IB	T1b	N0	M0	Blank(s)	Blank(s)	Blank(s)
77760459	1968	2016	47	47 years	White	White	Non-Spanish-Hispanic-Latino	Non-Hispanic White	White	Unknown	Female	Laboratory only (hospital or private)	Insurance status unknown	295	GA: Walker County (13295)	Not PRCDA	East	Vulva	Malignant	8.5.5 Carc of oth and ill-def sites, geniourinary tract	Unclassified	XI(f) Other and unspecified carcinomas	Vulva	Vulva	C51.9-Vulva, NOS	8072	Malignant	Poorly differentiated; Grade III	Not a paired site	Positive histology	8072/3: Squamous cell carcinoma, large cell, nonkeratinizing, NOS	8072/3: Squamous cell carcinoma, large cell, nonkeratinizing, NOS	8050-8089: squamous cell neoplasms	Not Brain	XI(f.10) Carcinomas of other specified sites	Vulva	Unknown/unstaged	Unknown/unstaged/unspecified/DCO	Unstaged/Unkown	Blank(s)	Blank(s)	Blank(s)	Blank(s)	Blank(s)	Blank(s)	Blank(s)	99	cX	cX
22541466	1937	2015	78	78 years	White	White	Spanish-Hispanic-Latino	Hispanic (All Races)	White	Widowed	Female	Hospital inpatient/outpatient or clinic	Insured	47	NM: San Miguel County (35047)	Not PRCDA	Southwest	Vulva	Malignant	8.5.5 Carc of oth and ill-def sites, geniourinary tract	Unclassified	XI(f) Other and unspecified carcinomas	Vulva	Vulva	C51.9-Vulva, NOS	8070	Malignant	Moderately differentiated; Grade II	Not a paired site	Positive histology	8070/3: Squamous cell carcinoma, NOS	8070/3: Squamous cell carcinoma, NOS	8050-8089: squamous cell neoplasms	Not Brain	XI(f.10) Carcinomas of other specified sites	Vulva	Regional	Regional lymph nodes involved only	Regional	RN	Blank(s)	Blank(s)	IIIA	T1b	N1b	M0	Blank(s)	Blank(s)	Blank(s)
50491254	1964	2007	42	42 years	White	White	Non-Spanish-Hispanic-Latino	Non-Hispanic White	White	Unknown	Female	Hospital inpatient/outpatient or clinic	Insured	73	CA: San Diego County (06073)	PRCDA	Pacific Coast	Vulva	Malignant	8.5.5 Carc of oth and ill-def sites, geniourinary tract	Unclassified	XI(f) Other and unspecified carcinomas	Vulva	Vulva	C51.9-Vulva, NOS	8070	Malignant	Moderately differentiated; Grade II	Not a paired site	Positive histology	8070/3: Squamous cell carcinoma, NOS	8070/3: Squamous cell carcinoma, NOS	8050-8089: squamous cell neoplasms	Not Brain	XI(f.10) Carcinomas of other specified sites	Vulva	Regional	Regional lymph nodes involved only	Regional	RN	Blank(s)	Blank(s)	Blank(s)	Blank(s)	Blank(s)	Blank(s)	Blank(s)	Blank(s)	Blank(s)
54270316	1950	2013	62	62 years	White	White	Non-Spanish-Hispanic-Latino	Non-Hispanic White	White	Married (including common law)	Female	Hospital inpatient/outpatient or clinic	Insured	71	CA: San Bernardino County (06071)	PRCDA	Pacific Coast	Vulva	Malignant	8.5.5 Carc of oth and ill-def sites, geniourinary tract	Unclassified	XI(f) Other and unspecified carcinomas	Vulva	Vulva	C51.9-Vulva, NOS	8070	Malignant	Poorly differentiated; Grade III	Not a paired site	Positive histology	8070/3: Squamous cell carcinoma, NOS	8070/3: Squamous cell carcinoma, NOS	8050-8089: squamous cell neoplasms	Not Brain	XI(f.10) Carcinomas of other specified sites	Vulva	Distant	Distant site(s)/node(s) involved	Distant	D	Blank(s)	Blank(s)	IVA	T3	N0	M0	Blank(s)	Blank(s)	Blank(s)
54871781	1949	2014	65	65 years	White	White	Non-Spanish-Hispanic-Latino	Non-Hispanic White	White	Unknown	Female	Hospital inpatient/outpatient or clinic	Insured	113	CA: Yolo County (06113)	PRCDA	Pacific Coast	Vulva	Malignant	8.5.5 Carc of oth and ill-def sites, geniourinary tract	Unclassified	XI(f) Other and unspecified carcinomas	Vulva	Vulva	C51.9-Vulva, NOS	8071	Malignant	Moderately differentiated; Grade II	Right - origin of primary	Positive histology	8071/3: Squamous cell carcinoma, keratinizing, NOS	8071/3: Squamous cell carcinoma, keratinizing, NOS	8050-8089: squamous cell neoplasms	Not Brain	XI(f.10) Carcinomas of other specified sites	Vulva	Localized	Localized only	Localized	L	Blank(s)	Blank(s)	IB	T1b	N0	M0	Blank(s)	Blank(s)	Blank(s)
76588930	1945	2011	66	66 years	White	White	Non-Spanish-Hispanic-Latino	Non-Hispanic White	White	Married (including common law)	Female	Hospital inpatient/outpatient or clinic	Insured	245	GA: Richmond County (13245)	Not PRCDA	East	Vulva	Malignant	8.5.5 Carc of oth and ill-def sites, geniourinary tract	Unclassified	XI(f) Other and unspecified carcinomas	Vulva	Vulva	C51.9-Vulva, NOS	8071	Malignant	Well differentiated; Grade I	Not a paired site	Positive histology	8071/3: Squamous cell carcinoma, keratinizing, NOS	8071/3: Squamous cell carcinoma, keratinizing, NOS	8050-8089: squamous cell neoplasms	Not Brain	XI(f.10) Carcinomas of other specified sites	Vulva	Regional	Regional lymph nodes involved only	Regional	RN	Blank(s)	Blank(s)	IIIB	T1b	N2b	M0	Blank(s)	Blank(s)	Blank(s)
31451785	1961	2010	48	48 years	Black	Black	Non-Spanish-Hispanic-Latino	Non-Hispanic Black	Black	Single (never married)	Female	Hospital inpatient/outpatient or clinic	Uninsured	121	GA: Fulton County (13121)	Not PRCDA	East	Vulva	Malignant	8.5.5 Carc of oth and ill-def sites, geniourinary tract	Unclassified	XI(f) Other and unspecified carcinomas	Vulva	Vulva	C51.9-Vulva, NOS	8070	Malignant	Moderately differentiated; Grade II	Not a paired site	Positive histology	8070/3: Squamous cell carcinoma, NOS	8070/3: Squamous cell carcinoma, NOS	8050-8089: squamous cell neoplasms	Not Brain	XI(f.10) Carcinomas of other specified sites	Vulva	Localized	Localized only	Localized	L	Blank(s)	Blank(s)	IB	T1b	N0	M0	Blank(s)	Blank(s)	Blank(s)
74414220	1937	2016	79	79 years	White	White	Non-Spanish-Hispanic-Latino	Non-Hispanic White	White	Widowed	Female	Hospital inpatient/outpatient or clinic	Insured	27	NJ: Morris County (34027)	Not PRCDA	East	Vulva	Malignant	8.5.5 Carc of oth and ill-def sites, geniourinary tract	Unclassified	XI(f) Other and unspecified carcinomas	Vulva	Vulva	C51.8-Overlapping lesion of vulva	8070	Malignant	Moderately differentiated; Grade II	Right - origin of primary	Positive histology	8070/3: Squamous cell carcinoma, NOS	8070/3: Squamous cell carcinoma, NOS	8050-8089: squamous cell neoplasms	Not Brain	XI(f.10) Carcinomas of other specified sites	Vulva	Regional	Regional lymph nodes involved only	Regional	Blank(s)	Blank(s)	Blank(s)	Blank(s)	Blank(s)	Blank(s)	Blank(s)	3C	p1B	p2C
75528843	1952	2006	54	54 years	Black	Black	Non-Spanish-Hispanic-Latino	Non-Hispanic Black	Black	Single (never married)	Female	Hospital inpatient/outpatient or clinic	Blank(s)	179	GA: Liberty County (13179)	Not PRCDA	East	Vulva	Malignant	8.5.5 Carc of oth and ill-def sites, geniourinary tract	Unclassified	XI(f) Other and unspecified carcinomas	Vulva	Vulva	C51.0-Labium majus	8071	Malignant	Unknown	Not a paired site	Positive histology	8071/3: Squamous cell carcinoma, keratinizing, NOS	8071/3: Squamous cell carcinoma, keratinizing, NOS	8050-8089: squamous cell neoplasms	Not Brain	XI(f.10) Carcinomas of other specified sites	Vulva	Regional	Regional by both direct extension and lymph node involvement	Regional	RE+RN	Blank(s)	Blank(s)	Blank(s)	Blank(s)	Blank(s)	Blank(s)	Blank(s)	Blank(s)	Blank(s)
4046610	1949	2010	60	60 years	Unknown	Unknown	Non-Spanish-Hispanic-Latino	Non-Hispanic Unknown Race	Unknown	Unknown	Female	Hospital inpatient/outpatient or clinic	Insured/No specifics	1	CA: Alameda County (06001)	Not PRCDA	Pacific Coast	Vulva	Malignant	8.5.5 Carc of oth and ill-def sites, geniourinary tract	Unclassified	XI(f) Other and unspecified carcinomas	Vulva	Vulva	C51.9-Vulva, NOS	8070	Malignant	Well differentiated; Grade I	Not a paired site	Positive histology	8070/3: Squamous cell carcinoma, NOS	8070/3: Squamous cell carcinoma, NOS	8050-8089: squamous cell neoplasms	Not Brain	XI(f.10) Carcinomas of other specified sites	Vulva	Localized	Localized only	Localized	L	Blank(s)	Blank(s)	INOS	T1NOS	N0	M0	Blank(s)	Blank(s)	Blank(s)
55434743	1942	2015	73	73 years	White	White	Non-Spanish-Hispanic-Latino	Non-Hispanic White	White	Divorced	Female	Hospital inpatient/outpatient or clinic	Insured	67	CA: Sacramento County (06067)	PRCDA	Pacific Coast	Vulva	Malignant	8.5.5 Carc of oth and ill-def sites, geniourinary tract	Unclassified	XI(f) Other and unspecified carcinomas	Vulva	Vulva	C51.1-Labium minus	8070	Malignant	Well differentiated; Grade I	Not a paired site	Positive histology	8070/3: Squamous cell carcinoma, NOS	8070/3: Squamous cell carcinoma, NOS	8050-8089: squamous cell neoplasms	Not Brain	XI(f.10) Carcinomas of other specified sites	Vulva	Localized	Localized only	Localized	L	Blank(s)	Blank(s)	IB	T1b	N0	M0	Blank(s)	Blank(s)	Blank(s)
62757419	1973	2013	39	39 years	White	White	Non-Spanish-Hispanic-Latino	Non-Hispanic White	White	Separated	Female	Radiation treatment or medical oncology center (2006+)	Insured/No specifics	117	LA: Washington Parish (22117)	Not PRCDA	East	Vulva	Malignant	8.5.5 Carc of oth and ill-def sites, geniourinary tract	Unclassified	XI(f) Other and unspecified carcinomas	Vulva	Vulva	C51.9-Vulva, NOS	8070	Malignant	Moderately differentiated; Grade II	Not a paired site	Positive histology	8070/3: Squamous cell carcinoma, NOS	8070/3: Squamous cell carcinoma, NOS	8050-8089: squamous cell neoplasms	Not Brain	XI(f.10) Carcinomas of other specified sites	Vulva	Localized	Localized only	Localized	L	Blank(s)	Blank(s)	IB	T1b	N0	M0	Blank(s)	Blank(s)	Blank(s)
76002386	1961	2008	46	46 years	White	White	Non-Spanish-Hispanic-Latino	Non-Hispanic White	White	Married (including common law)	Female	Hospital inpatient/outpatient or clinic	Insured	129	GA: Gordon County (13129)	Not PRCDA	East	Vulva	Malignant	8.5.5 Carc of oth and ill-def sites, geniourinary tract	Unclassified	XI(f) Other and unspecified carcinomas	Vulva	Vulva	C51.9-Vulva, NOS	8070	Malignant	Moderately differentiated; Grade II	Not a paired site	Positive histology	8070/3: Squamous cell carcinoma, NOS	8070/3: Squamous cell carcinoma, NOS	8050-8089: squamous cell neoplasms	Not Brain	XI(f.10) Carcinomas of other specified sites	Vulva	Regional	Regional by direct extension only	Regional	RE	Blank(s)	Blank(s)	Blank(s)	Blank(s)	Blank(s)	Blank(s)	Blank(s)	Blank(s)	Blank(s)
55908716	1934	2015	81	81 years	Unknown	Unknown	Non-Spanish-Hispanic-Latino	Non-Hispanic Unknown Race	Unknown	Single (never married)	Female	Hospital inpatient/outpatient or clinic	Insured/No specifics	107	CA: Tulare County (06107)	PRCDA	Pacific Coast	Vulva	Malignant	8.5.5 Carc of oth and ill-def sites, geniourinary tract	Unclassified	XI(f) Other and unspecified carcinomas	Vulva	Vulva	C51.9-Vulva, NOS	8070	Malignant	Moderately differentiated; Grade II	Not a paired site	Positive histology	8070/3: Squamous cell carcinoma, NOS	8070/3: Squamous cell carcinoma, NOS	8050-8089: squamous cell neoplasms	Not Brain	XI(f.10) Carcinomas of other specified sites	Vulva	Localized	Localized only	Localized	L	Blank(s)	Blank(s)	IB	T1b	N0	M0	Blank(s)	Blank(s)	Blank(s)
20625504	1952	2014	62	62 years	White	White	Non-Spanish-Hispanic-Latino	Non-Hispanic White	White	Married (including common law)	Female	Hospital inpatient/outpatient or clinic	Insured	39	IA: Clarke County (19039)	Not PRCDA	Northern Plains	Vulva	Malignant	8.5.5 Carc of oth and ill-def sites, geniourinary tract	Unclassified	XI(f) Other and unspecified carcinomas	Vulva	Vulva	C51.9-Vulva, NOS	8072	Malignant	Moderately differentiated; Grade II	Not a paired site	Positive histology	8072/3: Squamous cell carcinoma, large cell, nonkeratinizing, NOS	8072/3: Squamous cell carcinoma, large cell, nonkeratinizing, NOS	8050-8089: squamous cell neoplasms	Not Brain	XI(f.10) Carcinomas of other specified sites	Vulva	Localized	Localized only	Localized	L	Blank(s)	Blank(s)	IB	T1b	N0	M0	Blank(s)	Blank(s)	Blank(s)
49998881	1960	2006	46	46 years	White	White	Non-Spanish-Hispanic-Latino	Non-Hispanic White	White	Single (never married)	Female	Hospital inpatient/outpatient or clinic	Blank(s)	67	CA: Sacramento County (06067)	PRCDA	Pacific Coast	Vulva	Malignant	8.5.5 Carc of oth and ill-def sites, geniourinary tract	Unclassified	XI(f) Other and unspecified carcinomas	Vulva	Vulva	C51.9-Vulva, NOS	8070	Malignant	Unknown	Not a paired site	Positive histology	8070/3: Squamous cell carcinoma, NOS	8070/3: Squamous cell carcinoma, NOS	8050-8089: squamous cell neoplasms	Not Brain	XI(f.10) Carcinomas of other specified sites	Vulva	Distant	Distant site(s)/node(s) involved	Regional	D	Blank(s)	Blank(s)	Blank(s)	Blank(s)	Blank(s)	Blank(s)	Blank(s)	Blank(s)	Blank(s)
53837241	1950	2013	62	62 years	White	White	Non-Spanish-Hispanic-Latino	Non-Hispanic White	White	Single (never married)	Female	Hospital inpatient/outpatient or clinic	Insured/No specifics	7	CA: Butte County (06007)	PRCDA	Pacific Coast	Vulva	Malignant	8.5.5 Carc of oth and ill-def sites, geniourinary tract	Unclassified	XI(f) Other and unspecified carcinomas	Vulva	Vulva	C51.9-Vulva, NOS	8071	Malignant	Moderately differentiated; Grade II	Not a paired site	Positive histology	8071/3: Squamous cell carcinoma, keratinizing, NOS	8071/3: Squamous cell carcinoma, keratinizing, NOS	8050-8089: squamous cell neoplasms	Not Brain	XI(f.10) Carcinomas of other specified sites	Vulva	Localized	Localized only	Localized	L	Blank(s)	Blank(s)	IB	T1b	N0	M0	Blank(s)	Blank(s)	Blank(s)
63320930	1961	2015	53	53 years	White	White	Non-Spanish-Hispanic-Latino	Non-Hispanic White	White	Divorced	Female	Hospital inpatient/outpatient or clinic	Insured	33	LA: East Baton Rouge Parish (22033)	Not PRCDA	East	Vulva	Malignant	8.5.5 Carc of oth and ill-def sites, geniourinary tract	Unclassified	XI(f) Other and unspecified carcinomas	Vulva	Vulva	C51.9-Vulva, NOS	8070	Malignant	Well differentiated; Grade I	Not a paired site	Positive histology	8070/3: Squamous cell carcinoma, NOS	8070/3: Squamous cell carcinoma, NOS	8050-8089: squamous cell neoplasms	Not Brain	XI(f.10) Carcinomas of other specified sites	Vulva	Localized	Localized only	Localized	L	Blank(s)	Blank(s)	IB	T1b	N0	M0	Blank(s)	Blank(s)	Blank(s)
63383176	1942	2016	73	73 years	Black	Black	Non-Spanish-Hispanic-Latino	Non-Hispanic Black	Black	Single (never married)	Female	Hospital inpatient/outpatient or clinic	Insured/No specifics	113	LA: Vermilion Parish (22113)	Not PRCDA	East	Vulva	Malignant	8.5.5 Carc of oth and ill-def sites, geniourinary tract	Unclassified	XI(f) Other and unspecified carcinomas	Vulva	Vulva	C51.9-Vulva, NOS	8071	Malignant	Unknown	Not a paired site	Positive histology	8071/3: Squamous cell carcinoma, keratinizing, NOS	8071/3: Squamous cell carcinoma, keratinizing, NOS	8050-8089: squamous cell neoplasms	Not Brain	XI(f.10) Carcinomas of other specified sites	Vulva	Distant	Distant site(s)/node(s) involved	Distant	Blank(s)	Blank(s)	Blank(s)	Blank(s)	Blank(s)	Blank(s)	Blank(s)	4A	c3	c0
20184614	1963	2012	49	49 years	White	White	Non-Spanish-Hispanic-Latino	Non-Hispanic White	White	Married (including common law)	Female	Hospital inpatient/outpatient or clinic	Insured	153	IA: Polk County (19153)	Not PRCDA	Northern Plains	Vulva	Malignant	8.5.5 Carc of oth and ill-def sites, geniourinary tract	Unclassified	XI(f) Other and unspecified carcinomas	Vulva	Vulva	C51.9-Vulva, NOS	8070	Malignant	Well differentiated; Grade I	Not a paired site	Positive histology	8070/3: Squamous cell carcinoma, NOS	8070/3: Squamous cell carcinoma, NOS	8050-8089: squamous cell neoplasms	Not Brain	XI(f.10) Carcinomas of other specified sites	Vulva	Localized	Localized only	Localized	L	Blank(s)	Blank(s)	IA	T1a	N0	M0	Blank(s)	Blank(s)	Blank(s)
22065922	1942	2005	63	63 years	White	White	Spanish-Hispanic-Latino	Hispanic (All Races)	White	Unknown	Female	Physicians office/private medical practitioner (LMD)	Blank(s)	61	NM: Valencia County (35061) - 1982+	PRCDA	Southwest	Vulva	Malignant	8.5.5 Carc of oth and ill-def sites, geniourinary tract	Unclassified	XI(f) Other and unspecified carcinomas	Vulva	Vulva	C51.9-Vulva, NOS	8070	Malignant	Moderately differentiated; Grade II	Not a paired site	Positive histology	8070/3: Squamous cell carcinoma, NOS	8070/3: Squamous cell carcinoma, NOS	8050-8089: squamous cell neoplasms	Not Brain	XI(f.10) Carcinomas of other specified sites	Vulva	Regional	Regional lymph nodes involved only	Regional	RN	Blank(s)	Blank(s)	Blank(s)	Blank(s)	Blank(s)	Blank(s)	Blank(s)	Blank(s)	Blank(s)
39992507	1939	2013	73	73 years	White	White	Non-Spanish-Hispanic-Latino	Non-Hispanic White	White	Married (including common law)	Female	Hospital inpatient/outpatient or clinic	Insured	37	CA: Los Angeles Registry (06037)	Not PRCDA	Pacific Coast	Vulva	Malignant	8.5.5 Carc of oth and ill-def sites, geniourinary tract	Unclassified	XI(f) Other and unspecified carcinomas	Vulva	Vulva	C51.9-Vulva, NOS	8071	Malignant	Well differentiated; Grade I	Not a paired site	Positive histology	8071/3: Squamous cell carcinoma, keratinizing, NOS	8071/3: Squamous cell carcinoma, keratinizing, NOS	8050-8089: squamous cell neoplasms	Not Brain	XI(f.10) Carcinomas of other specified sites	Vulva	Regional	Regional lymph nodes involved only	Regional	RN	Blank(s)	Blank(s)	IIIA	T1b	N1a	M0	Blank(s)	Blank(s)	Blank(s)
55455468	1949	2015	66	66 years	White	White	Spanish-Hispanic-Latino	Hispanic (All Races)	White	Married (including common law)	Female	Hospital inpatient/outpatient or clinic	Insured	65	CA: Riverside County (06065)	PRCDA	Pacific Coast	Vulva	Malignant	8.5.5 Carc of oth and ill-def sites, geniourinary tract	Unclassified	XI(f) Other and unspecified carcinomas	Vulva	Vulva	C51.0-Labium majus	8071	Malignant	Moderately differentiated; Grade II	Not a paired site	Positive histology	8071/3: Squamous cell carcinoma, keratinizing, NOS	8071/3: Squamous cell carcinoma, keratinizing, NOS	8050-8089: squamous cell neoplasms	Not Brain	XI(f.10) Carcinomas of other specified sites	Vulva	Localized	Localized only	Localized	L	Blank(s)	Blank(s)	IB	T1b	N0	M0	Blank(s)	Blank(s)	Blank(s)
58022692	1943	2005	61	61 years	White	White	Non-Spanish-Hispanic-Latino	Non-Hispanic White	White	Married (including common law)	Female	Hospital inpatient/outpatient or clinic	Blank(s)	79	KY: Garrard County (21079)	Not PRCDA	East	Vulva	Malignant	8.5.5 Carc of oth and ill-def sites, geniourinary tract	Unclassified	XI(f) Other and unspecified carcinomas	Vulva	Vulva	C51.0-Labium majus	8070	Malignant	Moderately differentiated; Grade II	Not a paired site	Positive histology	8070/3: Squamous cell carcinoma, NOS	8070/3: Squamous cell carcinoma, NOS	8050-8089: squamous cell neoplasms	Not Brain	XI(f.10) Carcinomas of other specified sites	Vulva	Localized	Localized only	Localized	L	Blank(s)	Blank(s)	Blank(s)	Blank(s)	Blank(s)	Blank(s)	Blank(s)	Blank(s)	Blank(s)
58333262	1965	2004	39	39 years	White	White	Non-Spanish-Hispanic-Latino	Non-Hispanic White	White	Unknown	Female	Hospital inpatient/outpatient or clinic	Blank(s)	125	KY: Laurel County (21125)	Not PRCDA	East	Vulva	Malignant	8.5.5 Carc of oth and ill-def sites, geniourinary tract	Unclassified	XI(f) Other and unspecified carcinomas	Vulva	Vulva	C51.9-Vulva, NOS	8071	Malignant	Unknown	Not a paired site	Positive histology	8071/3: Squamous cell carcinoma, keratinizing, NOS	8071/3: Squamous cell carcinoma, keratinizing, NOS	8050-8089: squamous cell neoplasms	Not Brain	XI(f.10) Carcinomas of other specified sites	Vulva	Localized	Localized only	Localized	L	Blank(s)	Blank(s)	Blank(s)	Blank(s)	Blank(s)	Blank(s)	Blank(s)	Blank(s)	Blank(s)
50989328	1932	2007	75	75 years	White	White	Non-Spanish-Hispanic-Latino	Non-Hispanic White	White	Married (including common law)	Female	Hospital inpatient/outpatient or clinic	Insured	73	CA: San Diego County (06073)	PRCDA	Pacific Coast	Vulva	Malignant	8.5.5 Carc of oth and ill-def sites, geniourinary tract	Unclassified	XI(f) Other and unspecified carcinomas	Vulva	Vulva	C51.9-Vulva, NOS	8071	Malignant	Well differentiated; Grade I	Not a paired site	Positive histology	8071/3: Squamous cell carcinoma, keratinizing, NOS	8071/3: Squamous cell carcinoma, keratinizing, NOS	8050-8089: squamous cell neoplasms	Not Brain	XI(f.10) Carcinomas of other specified sites	Vulva	Localized	Localized only	Localized	L	Blank(s)	Blank(s)	Blank(s)	Blank(s)	Blank(s)	Blank(s)	Blank(s)	Blank(s)	Blank(s)
38294594	1916	2005	89	85+ years	White	White	Spanish-Hispanic-Latino	Hispanic (All Races)	White	Single (never married)	Female	Hospital inpatient/outpatient or clinic	Blank(s)	37	CA: Los Angeles Registry (06037)	Not PRCDA	Pacific Coast	Vulva	Malignant	8.5.5 Carc of oth and ill-def sites, geniourinary tract	Unclassified	XI(f) Other and unspecified carcinomas	Vulva	Vulva	C51.9-Vulva, NOS	8071	Malignant	Well differentiated; Grade I	Not a paired site	Positive histology	8071/3: Squamous cell carcinoma, keratinizing, NOS	8071/3: Squamous cell carcinoma, keratinizing, NOS	8050-8089: squamous cell neoplasms	Not Brain	XI(f.10) Carcinomas of other specified sites	Vulva	Regional	Regional by direct extension only	Regional	RE	Blank(s)	Blank(s)	Blank(s)	Blank(s)	Blank(s)	Blank(s)	Blank(s)	Blank(s)	Blank(s)
29030884	1928	2009	81	81 years	White	White	Non-Spanish-Hispanic-Latino	Non-Hispanic White	White	Unknown	Female	Laboratory only (hospital or private)	Insurance status unknown	11	UT: Davis County (49011)	Not PRCDA	Southwest	Vulva	Malignant	8.5.5 Carc of oth and ill-def sites, geniourinary tract	Unclassified	XI(f) Other and unspecified carcinomas	Vulva	Vulva	C51.9-Vulva, NOS	8083	Malignant	Unknown	Not a paired site	Positive histology	8083/3: Basaloid squamous cell carcinoma	8083/3: Basaloid squamous cell carcinoma	8050-8089: squamous cell neoplasms	Not Brain	XI(f.10) Carcinomas of other specified sites	Vulva	Localized	Localized only	Localized	L	Blank(s)	Blank(s)	Blank(s)	Blank(s)	Blank(s)	Blank(s)	Blank(s)	Blank(s)	Blank(s)
27014244	1966	2014	48	48 years	White	White	Non-Spanish-Hispanic-Latino	Non-Hispanic White	White	Married (including common law)	Female	Hospital inpatient/outpatient or clinic	Insured	67	WA: Thurston County (53067)	PRCDA	Pacific Coast	Vulva	Malignant	8.5.5 Carc of oth and ill-def sites, geniourinary tract	Unclassified	XI(f) Other and unspecified carcinomas	Vulva	Vulva	C51.9-Vulva, NOS	8071	Malignant	Well differentiated; Grade I	Not a paired site	Positive histology	8071/3: Squamous cell carcinoma, keratinizing, NOS	8071/3: Squamous cell carcinoma, keratinizing, NOS	8050-8089: squamous cell neoplasms	Not Brain	XI(f.10) Carcinomas of other specified sites	Vulva	Localized	Localized only	Localized	L	Blank(s)	Blank(s)	INOS	T1NOS	N0	M0	Blank(s)	Blank(s)	Blank(s)
58389891	1933	2007	73	73 years	White	White	Non-Spanish-Hispanic-Latino	Non-Hispanic White	White	Married (including common law)	Female	Hospital inpatient/outpatient or clinic	Insured	59	KY: Daviess County (21059)	Not PRCDA	East	Vulva	Malignant	8.5.5 Carc of oth and ill-def sites, geniourinary tract	Unclassified	XI(f) Other and unspecified carcinomas	Vulva	Vulva	C51.9-Vulva, NOS	8070	Malignant	Well differentiated; Grade I	Not a paired site	Positive histology	8070/3: Squamous cell carcinoma, NOS	8070/3: Squamous cell carcinoma, NOS	8050-8089: squamous cell neoplasms	Not Brain	XI(f.10) Carcinomas of other specified sites	Vulva	Localized	Localized only	Localized	L	Blank(s)	Blank(s)	Blank(s)	Blank(s)	Blank(s)	Blank(s)	Blank(s)	Blank(s)	Blank(s)
31383632	1955	2007	52	52 years	White	White	Non-Spanish-Hispanic-Latino	Non-Hispanic White	White	Single (never married)	Female	Hospital inpatient/outpatient or clinic	Insured	89	GA: DeKalb County (13089)	Not PRCDA	East	Vulva	Malignant	8.5.5 Carc of oth and ill-def sites, geniourinary tract	Unclassified	XI(f) Other and unspecified carcinomas	Vulva	Vulva	C51.1-Labium minus	8070	Malignant	Well differentiated; Grade I	Not a paired site	Positive histology	8070/3: Squamous cell carcinoma, NOS	8070/3: Squamous cell carcinoma, NOS	8050-8089: squamous cell neoplasms	Not Brain	XI(f.10) Carcinomas of other specified sites	Vulva	Localized	Localized only	Localized	L	Blank(s)	Blank(s)	Blank(s)	Blank(s)	Blank(s)	Blank(s)	Blank(s)	Blank(s)	Blank(s)
51564354	1961	2008	47	47 years	Black	Black	Non-Spanish-Hispanic-Latino	Non-Hispanic Black	Black	Married (including common law)	Female	Hospital inpatient/outpatient or clinic	Insured	77	CA: San Joaquin County (06077)	Not PRCDA	Pacific Coast	Vulva	Malignant	8.5.5 Carc of oth and ill-def sites, geniourinary tract	Unclassified	XI(f) Other and unspecified carcinomas	Vulva	Vulva	C51.9-Vulva, NOS	8070	Malignant	Well differentiated; Grade I	Not a paired site	Positive histology	8070/3: Squamous cell carcinoma, NOS	8070/3: Squamous cell carcinoma, NOS	8050-8089: squamous cell neoplasms	Not Brain	XI(f.10) Carcinomas of other specified sites	Vulva	Localized	Localized only	Localized	L	Blank(s)	Blank(s)	Blank(s)	Blank(s)	Blank(s)	Blank(s)	Blank(s)	Blank(s)	Blank(s)
25864884	1931	2006	75	75 years	White	White	Non-Spanish-Hispanic-Latino	Non-Hispanic White	White	Married (including common law)	Female	Hospital inpatient/outpatient or clinic	Blank(s)	33	WA: King County (53033)	PRCDA	Pacific Coast	Vulva	Malignant	8.5.5 Carc of oth and ill-def sites, geniourinary tract	Unclassified	XI(f) Other and unspecified carcinomas	Vulva	Vulva	C51.9-Vulva, NOS	8070	Malignant	Unknown	Not a paired site	Positive histology	8070/3: Squamous cell carcinoma, NOS	8070/3: Squamous cell carcinoma, NOS	8050-8089: squamous cell neoplasms	Not Brain	XI(f.10) Carcinomas of other specified sites	Vulva	Localized	Localized only	Localized	L	Blank(s)	Blank(s)	Blank(s)	Blank(s)	Blank(s)	Blank(s)	Blank(s)	Blank(s)	Blank(s)
73831129	1944	2015	70	70 years	White	White	Non-Spanish-Hispanic-Latino	Non-Hispanic White	White	Widowed	Female	Hospital inpatient/outpatient or clinic	Insured	29	NJ: Ocean County (34029)	Not PRCDA	East	Vulva	Malignant	8.5.5 Carc of oth and ill-def sites, geniourinary tract	Unclassified	XI(f) Other and unspecified carcinomas	Vulva	Vulva	C51.9-Vulva, NOS	8070	Malignant	Unknown	Not a paired site	Positive histology	8070/3: Squamous cell carcinoma, NOS	8070/3: Squamous cell carcinoma, NOS	8050-8089: squamous cell neoplasms	Not Brain	XI(f.10) Carcinomas of other specified sites	Vulva	Localized	Localized only	Localized	L	Blank(s)	Blank(s)	INOS	T1NOS	N0	M0	Blank(s)	Blank(s)	Blank(s)
72104402	1958	2009	51	51 years	White	White	Non-Spanish-Hispanic-Latino	Non-Hispanic White	White	Unknown	Female	Hospital inpatient/outpatient or clinic	Insurance status unknown	15	NJ: Gloucester County (34015)	Not PRCDA	East	Vulva	Malignant	8.5.5 Carc of oth and ill-def sites, geniourinary tract	Unclassified	XI(f) Other and unspecified carcinomas	Vulva	Vulva	C51.9-Vulva, NOS	8070	Malignant	Unknown	Not a paired site	Positive histology	8070/3: Squamous cell carcinoma, NOS	8070/3: Squamous cell carcinoma, NOS	8050-8089: squamous cell neoplasms	Not Brain	XI(f.10) Carcinomas of other specified sites	Vulva	Localized	Localized only	Localized	L	Blank(s)	Blank(s)	Blank(s)	Blank(s)	Blank(s)	Blank(s)	Blank(s)	Blank(s)	Blank(s)
54886539	1974	2014	40	40 years	White	White	Non-Spanish-Hispanic-Latino	Non-Hispanic White	White	Divorced	Female	Hospital inpatient/outpatient or clinic	Insured	77	CA: San Joaquin County (06077)	Not PRCDA	Pacific Coast	Vulva	Malignant	8.5.5 Carc of oth and ill-def sites, geniourinary tract	Unclassified	XI(f) Other and unspecified carcinomas	Vulva	Vulva	C51.9-Vulva, NOS	8070	Malignant	Moderately differentiated; Grade II	Not a paired site	Positive histology	8070/3: Squamous cell carcinoma, NOS	8070/3: Squamous cell carcinoma, NOS	8050-8089: squamous cell neoplasms	Not Brain	XI(f.10) Carcinomas of other specified sites	Vulva	Localized	Localized only	Localized	L	Blank(s)	Blank(s)	IB	T1b	N0	M0	Blank(s)	Blank(s)	Blank(s)
54900251	1941	2014	73	73 years	White	White	Spanish-Hispanic-Latino	Hispanic (All Races)	White	Unknown	Female	Hospital inpatient/outpatient or clinic	Insured	59	CA: Orange County (06059)	Not PRCDA	Pacific Coast	Vulva	Malignant	8.5.5 Carc of oth and ill-def sites, geniourinary tract	Unclassified	XI(f) Other and unspecified carcinomas	Vulva	Vulva	C51.9-Vulva, NOS	8071	Malignant	Moderately differentiated; Grade II	Not a paired site	Positive histology	8071/3: Squamous cell carcinoma, keratinizing, NOS	8071/3: Squamous cell carcinoma, keratinizing, NOS	8050-8089: squamous cell neoplasms	Not Brain	XI(f.10) Carcinomas of other specified sites	Vulva	Localized	Localized only	Localized	L	Blank(s)	Blank(s)	IB	T1b	N0	M0	Blank(s)	Blank(s)	Blank(s)
72688100	1985	2011	26	26 years	Black	Black	Non-Spanish-Hispanic-Latino	Non-Hispanic Black	Black	Married (including common law)	Female	Hospital inpatient/outpatient or clinic	Any Medicaid	13	NJ: Essex County (34013)	Not PRCDA	East	Vulva	Malignant	8.5.5 Carc of oth and ill-def sites, geniourinary tract	Unclassified	XI(f) Other and unspecified carcinomas	Vulva	Vulva	C51.9-Vulva, NOS	8070	Malignant	Unknown	Paired site, but no information concerning laterality	Positive histology	8070/3: Squamous cell carcinoma, NOS	8070/3: Squamous cell carcinoma, NOS	8050-8089: squamous cell neoplasms	Not Brain	XI(f.10) Carcinomas of other specified sites	Vulva	Localized	Localized only	Localized	L	Blank(s)	Blank(s)	IB	T1b	N0	M0	Blank(s)	Blank(s)	Blank(s)
75452048	1943	2005	61	61 years	White	White	Non-Spanish-Hispanic-Latino	Non-Hispanic White	White	Married (including common law)	Female	Hospital inpatient/outpatient or clinic	Blank(s)	257	GA: Stephens County (13257)	Not PRCDA	East	Vulva	Malignant	8.5.5 Carc of oth and ill-def sites, geniourinary tract	Unclassified	XI(f) Other and unspecified carcinomas	Vulva	Vulva	C51.9-Vulva, NOS	8071	Malignant	Moderately differentiated; Grade II	Not a paired site	Positive histology	8071/3: Squamous cell carcinoma, keratinizing, NOS	8071/3: Squamous cell carcinoma, keratinizing, NOS	8050-8089: squamous cell neoplasms	Not Brain	XI(f.10) Carcinomas of other specified sites	Vulva	Regional	Regional by both direct extension and lymph node involvement	Regional	D	Blank(s)	Blank(s)	Blank(s)	Blank(s)	Blank(s)	Blank(s)	Blank(s)	Blank(s)	Blank(s)
56039015	1958	2016	58	58 years	White	White	Non-Spanish-Hispanic-Latino	Non-Hispanic White	White	Married (including common law)	Female	Hospital inpatient/outpatient or clinic	Insured	73	CA: San Diego County (06073)	PRCDA	Pacific Coast	Vulva	Malignant	8.5.5 Carc of oth and ill-def sites, geniourinary tract	Unclassified	XI(f) Other and unspecified carcinomas	Vulva	Vulva	C51.9-Vulva, NOS	8071	Malignant	Poorly differentiated; Grade III	Not a paired site	Positive histology	8071/3: Squamous cell carcinoma, keratinizing, NOS	8071/3: Squamous cell carcinoma, keratinizing, NOS	8050-8089: squamous cell neoplasms	Not Brain	XI(f.10) Carcinomas of other specified sites	Vulva	Regional	Regional by both direct extension and lymph node involvement	Regional	Blank(s)	Blank(s)	Blank(s)	Blank(s)	Blank(s)	Blank(s)	Blank(s)	4A	p1B	p3
16151602	1961	2006	45	45 years	Unknown	Unknown	Non-Spanish-Hispanic-Latino	Non-Hispanic Unknown Race	Unknown	Married (including common law)	Female	Hospital inpatient/outpatient or clinic	Blank(s)	3	HI: Honolulu County (15003) - 2000+	Not PRCDA	Pacific Coast	Vulva	Malignant	8.5.5 Carc of oth and ill-def sites, geniourinary tract	Unclassified	XI(f) Other and unspecified carcinomas	Vulva	Vulva	C51.9-Vulva, NOS	8070	Malignant	Unknown	Not a paired site	Positive histology	8070/3: Squamous cell carcinoma, NOS	8070/3: Squamous cell carcinoma, NOS	8050-8089: squamous cell neoplasms	Not Brain	XI(f.10) Carcinomas of other specified sites	Vulva	Localized	Localized only	Localized	L	Blank(s)	Blank(s)	Blank(s)	Blank(s)	Blank(s)	Blank(s)	Blank(s)	Blank(s)	Blank(s)
54808108	1942	2014	71	71 years	Unknown	Unknown	Spanish-Hispanic-Latino	Hispanic (All Races)	Unknown	Single (never married)	Female	Hospital inpatient/outpatient or clinic	Insured	59	CA: Orange County (06059)	Not PRCDA	Pacific Coast	Vulva	Malignant	8.5.5 Carc of oth and ill-def sites, geniourinary tract	Unclassified	XI(f) Other and unspecified carcinomas	Vulva	Vulva	C51.9-Vulva, NOS	8083	Malignant	Poorly differentiated; Grade III	Not a paired site	Positive histology	8083/3: Basaloid squamous cell carcinoma	8083/3: Basaloid squamous cell carcinoma	8050-8089: squamous cell neoplasms	Not Brain	XI(f.10) Carcinomas of other specified sites	Vulva	Localized	Localized only	Localized	L	Blank(s)	Blank(s)	IB	T1b	N0	M0	Blank(s)	Blank(s)	Blank(s)
57991465	1943	2004	61	61 years	White	White	Non-Spanish-Hispanic-Latino	Non-Hispanic White	White	Single (never married)	Female	Hospital inpatient/outpatient or clinic	Blank(s)	145	KY: McCracken County (21145)	Not PRCDA	East	Vulva	Malignant	8.5.5 Carc of oth and ill-def sites, geniourinary tract	Unclassified	XI(f) Other and unspecified carcinomas	Vulva	Vulva	C51.9-Vulva, NOS	8083	Malignant	Poorly differentiated; Grade III	Not a paired site	Positive histology	8083/3: Basaloid squamous cell carcinoma	8083/3: Basaloid squamous cell carcinoma	8050-8089: squamous cell neoplasms	Not Brain	XI(f.10) Carcinomas of other specified sites	Vulva	Localized	Localized only	Localized	L	Blank(s)	Blank(s)	Blank(s)	Blank(s)	Blank(s)	Blank(s)	Blank(s)	Blank(s)	Blank(s)
31999382	1942	2016	73	73 years	White	White	Non-Spanish-Hispanic-Latino	Non-Hispanic White	White	Widowed	Female	Other hospital outpatient unit or surgery center (2006+)	Insured/No specifics	89	GA: DeKalb County (13089)	Not PRCDA	East	Vulva	Malignant	8.5.5 Carc of oth and ill-def sites, geniourinary tract	Unclassified	XI(f) Other and unspecified carcinomas	Vulva	Vulva	C51.9-Vulva, NOS	8070	Malignant	Well differentiated; Grade I	Not a paired site	Positive histology	8070/3: Squamous cell carcinoma, NOS	8070/3: Squamous cell carcinoma, NOS	8050-8089: squamous cell neoplasms	Not Brain	XI(f.10) Carcinomas of other specified sites	Vulva	Localized	Localized only	Localized	Blank(s)	Blank(s)	Blank(s)	Blank(s)	Blank(s)	Blank(s)	Blank(s)	1A	p1A	c0
72728406	1962	2012	49	49 years	White	White	Non-Spanish-Hispanic-Latino	Non-Hispanic White	White	Divorced	Female	Hospital inpatient/outpatient or clinic	Insured	3	NJ: Bergen County (34003)	Not PRCDA	East	Vulva	Malignant	8.5.5 Carc of oth and ill-def sites, geniourinary tract	Unclassified	XI(f) Other and unspecified carcinomas	Vulva	Vulva	C51.9-Vulva, NOS	8070	Malignant	Unknown	Not a paired site	Positive histology	8070/3: Squamous cell carcinoma, NOS	8070/3: Squamous cell carcinoma, NOS	8050-8089: squamous cell neoplasms	Not Brain	XI(f.10) Carcinomas of other specified sites	Vulva	Regional	Regional by direct extension only	Regional	RE	Blank(s)	Blank(s)	INOS	T1NOS	N0	M0	Blank(s)	Blank(s)	Blank(s)
27508841	1934	2016	81	81 years	Other (American Indian/AK Native, Asian/Pacific Islander)	American Indian/Alaska Native	Non-Spanish-Hispanic-Latino	Non-Hispanic American Indian/Alaska Native	American Indian/Alaska Native	Widowed	Female	Hospital inpatient/outpatient or clinic	Insured/No specifics	67	WA: Thurston County (53067)	PRCDA	Pacific Coast	Vulva	Malignant	8.5.5 Carc of oth and ill-def sites, geniourinary tract	Unclassified	XI(f) Other and unspecified carcinomas	Vulva	Vulva	C51.9-Vulva, NOS	8071	Malignant	Well differentiated; Grade I	Not a paired site	Positive histology	8071/3: Squamous cell carcinoma, keratinizing, NOS	8071/3: Squamous cell carcinoma, keratinizing, NOS	8050-8089: squamous cell neoplasms	Not Brain	XI(f.10) Carcinomas of other specified sites	Vulva	Localized	Localized only	Localized	Blank(s)	Blank(s)	Blank(s)	Blank(s)	Blank(s)	Blank(s)	Blank(s)	99	p1A	pX
53819364	1962	2012	50	50 years	White	White	Non-Spanish-Hispanic-Latino	Non-Hispanic White	White	Divorced	Female	Hospital inpatient/outpatient or clinic	Uninsured	111	CA: Ventura County (06111)	Not PRCDA	Pacific Coast	Vulva	Malignant	8.5.5 Carc of oth and ill-def sites, geniourinary tract	Unclassified	XI(f) Other and unspecified carcinomas	Vulva	Vulva	C51.9-Vulva, NOS	8076	Malignant	Unknown	Not a paired site	Positive histology	8076/3: Squamous cell carcinoma, micro-invasive	8076/3: Squamous cell carcinoma, micro-invasive	8050-8089: squamous cell neoplasms	Not Brain	XI(f.10) Carcinomas of other specified sites	Vulva	Localized	Localized only	Localized	L	Blank(s)	Blank(s)	INOS	T1NOS	N0	M0	Blank(s)	Blank(s)	Blank(s)
8488826	1924	2007	82	82 years	White	White	Non-Spanish-Hispanic-Latino	Non-Hispanic White	White	Single (never married)	Female	Hospital inpatient/outpatient or clinic	Insured	15	CT: Windham County (09015)	PRCDA	East	Vulva	Malignant	8.5.5 Carc of oth and ill-def sites, geniourinary tract	Unclassified	XI(f) Other and unspecified carcinomas	Vulva	Vulva	C51.8-Overlapping lesion of vulva	8071	Malignant	Well differentiated; Grade I	Not a paired site	Positive histology	8071/3: Squamous cell carcinoma, keratinizing, NOS	8071/3: Squamous cell carcinoma, keratinizing, NOS	8050-8089: squamous cell neoplasms	Not Brain	XI(f.10) Carcinomas of other specified sites	Vulva	Regional	Regional lymph nodes involved only	Regional	RN	Blank(s)	Blank(s)	Blank(s)	Blank(s)	Blank(s)	Blank(s)	Blank(s)	Blank(s)	Blank(s)
59331820	1926	2014	88	85+ years	White	White	Non-Spanish-Hispanic-Latino	Non-Hispanic White	White	Widowed	Female	Hospital inpatient/outpatient or clinic	Insured	117	KY: Kenton County (21117)	Not PRCDA	East	Vulva	Malignant	8.5.5 Carc of oth and ill-def sites, geniourinary tract	Unclassified	XI(f) Other and unspecified carcinomas	Vulva	Vulva	C51.9-Vulva, NOS	8070	Malignant	Well differentiated; Grade I	Not a paired site	Positive histology	8070/3: Squamous cell carcinoma, NOS	8070/3: Squamous cell carcinoma, NOS	8050-8089: squamous cell neoplasms	Not Brain	XI(f.10) Carcinomas of other specified sites	Vulva	Regional	Regional by direct extension only	Regional	RE	Blank(s)	Blank(s)	IB	T1b	N0	M0	Blank(s)	Blank(s)	Blank(s)
73727315	1946	2014	68	68 years	White	White	Non-Spanish-Hispanic-Latino	Non-Hispanic White	White	Married (including common law)	Female	Hospital inpatient/outpatient or clinic	Insured	3	NJ: Bergen County (34003)	Not PRCDA	East	Vulva	Malignant	8.5.5 Carc of oth and ill-def sites, geniourinary tract	Unclassified	XI(f) Other and unspecified carcinomas	Vulva	Vulva	C51.9-Vulva, NOS	8070	Malignant	Moderately differentiated; Grade II	Not a paired site	Positive histology	8070/3: Squamous cell carcinoma, NOS	8070/3: Squamous cell carcinoma, NOS	8050-8089: squamous cell neoplasms	Not Brain	XI(f.10) Carcinomas of other specified sites	Vulva	Regional	Regional lymph nodes involved only	Regional	RN	Blank(s)	Blank(s)	IIIA	T1a	N1b	M0	Blank(s)	Blank(s)	Blank(s)
58915436	1950	2011	60	60 years	White	White	Non-Spanish-Hispanic-Latino	Non-Hispanic White	White	Married (including common law)	Female	Hospital inpatient/outpatient or clinic	Insured	67	KY: Fayette County (21067)	Not PRCDA	East	Vulva	Malignant	8.5.5 Carc of oth and ill-def sites, geniourinary tract	Unclassified	XI(f) Other and unspecified carcinomas	Vulva	Vulva	C51.9-Vulva, NOS	8070	Malignant	Well differentiated; Grade I	Not a paired site	Positive histology	8070/3: Squamous cell carcinoma, NOS	8070/3: Squamous cell carcinoma, NOS	8050-8089: squamous cell neoplasms	Not Brain	XI(f.10) Carcinomas of other specified sites	Vulva	Localized	Localized only	Localized	L	Blank(s)	Blank(s)	INOS	T1NOS	N0	M0	Blank(s)	Blank(s)	Blank(s)
26875586	1928	2010	82	82 years	Black	Black	Non-Spanish-Hispanic-Latino	Non-Hispanic Black	Black	Widowed	Female	Hospital inpatient/outpatient or clinic	Insured/No specifics	33	WA: King County (53033)	PRCDA	Pacific Coast	Vulva	Malignant	8.5.5 Carc of oth and ill-def sites, geniourinary tract	Unclassified	XI(f) Other and unspecified carcinomas	Vulva	Vulva	C51.9-Vulva, NOS	8071	Malignant	Moderately differentiated; Grade II	Not a paired site	Positive histology	8071/3: Squamous cell carcinoma, keratinizing, NOS	8071/3: Squamous cell carcinoma, keratinizing, NOS	8050-8089: squamous cell neoplasms	Not Brain	XI(f.10) Carcinomas of other specified sites	Vulva	Localized	Localized only	Localized	L	Blank(s)	Blank(s)	IB	T1b	N0	M0	Blank(s)	Blank(s)	Blank(s)
32001865	1930	2016	85	85+ years	White	White	Non-Spanish-Hispanic-Latino	Non-Hispanic White	White	Widowed	Female	Hospital inpatient/outpatient or clinic	Insured	89	GA: DeKalb County (13089)	Not PRCDA	East	Vulva	Malignant	8.5.5 Carc of oth and ill-def sites, geniourinary tract	Unclassified	XI(f) Other and unspecified carcinomas	Vulva	Vulva	C51.9-Vulva, NOS	8071	Malignant	Moderately differentiated; Grade II	Not a paired site	Positive histology	8071/3: Squamous cell carcinoma, keratinizing, NOS	8071/3: Squamous cell carcinoma, keratinizing, NOS	8050-8089: squamous cell neoplasms	Not Brain	XI(f.10) Carcinomas of other specified sites	Vulva	Localized	Localized only	Localized	Blank(s)	Blank(s)	Blank(s)	Blank(s)	Blank(s)	Blank(s)	Blank(s)	1B	p1B	p0
77215457	1966	2015	48	48 years	Black	Black	Non-Spanish-Hispanic-Latino	Non-Hispanic Black	Black	Single (never married)	Female	Hospital inpatient/outpatient or clinic	Any Medicaid	193	GA: Macon County (13193)	Not PRCDA	East	Vulva	Malignant	8.5.5 Carc of oth and ill-def sites, geniourinary tract	Unclassified	XI(f) Other and unspecified carcinomas	Vulva	Vulva	C51.9-Vulva, NOS	8070	Malignant	Moderately differentiated; Grade II	Not a paired site	Positive histology	8070/3: Squamous cell carcinoma, NOS	8070/3: Squamous cell carcinoma, NOS	8050-8089: squamous cell neoplasms	Not Brain	XI(f.10) Carcinomas of other specified sites	Vulva	Unknown/unstaged	Unknown/unstaged/unspecified/DCO	Unstaged/Unkown	U	Blank(s)	Blank(s)	UNK Stage	TX	N0	M0	Blank(s)	Blank(s)	Blank(s)
50439551	1925	2006	80	80 years	White	White	Non-Spanish-Hispanic-Latino	Non-Hispanic White	White	Widowed	Female	Hospital inpatient/outpatient or clinic	Blank(s)	97	CA: Sonoma County (06097)	PRCDA	Pacific Coast	Vulva	Malignant	8.5.5 Carc of oth and ill-def sites, geniourinary tract	Unclassified	XI(f) Other and unspecified carcinomas	Vulva	Vulva	C51.9-Vulva, NOS	8071	Malignant	Unknown	Not a paired site	Positive histology	8071/3: Squamous cell carcinoma, keratinizing, NOS	8071/3: Squamous cell carcinoma, keratinizing, NOS	8050-8089: squamous cell neoplasms	Not Brain	XI(f.10) Carcinomas of other specified sites	Vulva	Localized	Localized only	Localized	L	Blank(s)	Blank(s)	Blank(s)	Blank(s)	Blank(s)	Blank(s)	Blank(s)	Blank(s)	Blank(s)
59342467	1961	2014	53	53 years	White	White	Non-Spanish-Hispanic-Latino	Non-Hispanic White	White	Married (including common law)	Female	Hospital inpatient/outpatient or clinic	Insured	163	KY: Meade County (21163)	Not PRCDA	East	Vulva	Malignant	8.5.5 Carc of oth and ill-def sites, geniourinary tract	Unclassified	XI(f) Other and unspecified carcinomas	Vulva	Vulva	C51.1-Labium minus	8083	Malignant	Poorly differentiated; Grade III	Right - origin of primary	Positive histology	8083/3: Basaloid squamous cell carcinoma	8083/3: Basaloid squamous cell carcinoma	8050-8089: squamous cell neoplasms	Not Brain	XI(f.10) Carcinomas of other specified sites	Vulva	Localized	Localized only	Localized	L	Blank(s)	Blank(s)	IB	T1b	N0	M0	Blank(s)	Blank(s)	Blank(s)
14635955	1952	2013	61	61 years	White	White	Non-Spanish-Hispanic-Latino	Non-Hispanic White	White	Single (never married)	Female	Hospital inpatient/outpatient or clinic	Uninsured	99	MI: Macomb County (26099)	Not PRCDA	Northern Plains	Vulva	Malignant	8.5.5 Carc of oth and ill-def sites, geniourinary tract	Unclassified	XI(f) Other and unspecified carcinomas	Vulva	Vulva	C51.9-Vulva, NOS	8071	Malignant	Poorly differentiated; Grade III	Not a paired site	Positive histology	8071/3: Squamous cell carcinoma, keratinizing, NOS	8071/3: Squamous cell carcinoma, keratinizing, NOS	8050-8089: squamous cell neoplasms	Not Brain	XI(f.10) Carcinomas of other specified sites	Vulva	Regional	Regional by direct extension only	Regional	RE	Blank(s)	Blank(s)	II	T2	N0	M0	Blank(s)	Blank(s)	Blank(s)
14567005	1929	2011	82	82 years	White	White	Non-Spanish-Hispanic-Latino	Non-Hispanic White	White	Widowed	Female	Hospital inpatient/outpatient or clinic	Insured	99	MI: Macomb County (26099)	Not PRCDA	Northern Plains	Vulva	Malignant	8.5.5 Carc of oth and ill-def sites, geniourinary tract	Unclassified	XI(f) Other and unspecified carcinomas	Vulva	Vulva	C51.1-Labium minus	8071	Malignant	Moderately differentiated; Grade II	Not a paired site	Positive histology	8071/3: Squamous cell carcinoma, keratinizing, NOS	8071/3: Squamous cell carcinoma, keratinizing, NOS	8050-8089: squamous cell neoplasms	Not Brain	XI(f.10) Carcinomas of other specified sites	Vulva	Regional	Regional by direct extension only	Regional	RE	Blank(s)	Blank(s)	IB	T1b	N0	M0	Blank(s)	Blank(s)	Blank(s)
8510043	1949	2008	58	58 years	White	White	Non-Spanish-Hispanic-Latino	Non-Hispanic White	White	Divorced	Female	Hospital inpatient/outpatient or clinic	Insured/No specifics	9	CT: New Haven County (09009)	PRCDA	East	Vulva	Malignant	8.5.5 Carc of oth and ill-def sites, geniourinary tract	Unclassified	XI(f) Other and unspecified carcinomas	Vulva	Vulva	C51.8-Overlapping lesion of vulva	8070	Malignant	Well differentiated; Grade I	Not a paired site	Positive histology	8070/3: Squamous cell carcinoma, NOS	8070/3: Squamous cell carcinoma, NOS	8050-8089: squamous cell neoplasms	Not Brain	XI(f.10) Carcinomas of other specified sites	Vulva	Localized	Localized only	Localized	L	Blank(s)	Blank(s)	Blank(s)	Blank(s)	Blank(s)	Blank(s)	Blank(s)	Blank(s)	Blank(s)
31382086	1962	2007	45	45 years	Black	Black	Non-Spanish-Hispanic-Latino	Non-Hispanic Black	Black	Single (never married)	Female	Hospital inpatient/outpatient or clinic	Insured	135	GA: Gwinnett County (13135)	Not PRCDA	East	Vulva	Malignant	8.5.5 Carc of oth and ill-def sites, geniourinary tract	Unclassified	XI(f) Other and unspecified carcinomas	Vulva	Vulva	C51.9-Vulva, NOS	8070	Malignant	Well differentiated; Grade I	Not a paired site	Positive histology	8070/3: Squamous cell carcinoma, NOS	8070/3: Squamous cell carcinoma, NOS	8050-8089: squamous cell neoplasms	Not Brain	XI(f.10) Carcinomas of other specified sites	Vulva	Localized	Localized only	Localized	L	Blank(s)	Blank(s)	Blank(s)	Blank(s)	Blank(s)	Blank(s)	Blank(s)	Blank(s)	Blank(s)
76093038	1949	2009	60	60 years	White	White	Non-Spanish-Hispanic-Latino	Non-Hispanic White	White	Married (including common law)	Female	Hospital inpatient/outpatient or clinic	Insured	113	GA: Fayette County (13113)	Not PRCDA	East	Vulva	Malignant	8.5.5 Carc of oth and ill-def sites, geniourinary tract	Unclassified	XI(f) Other and unspecified carcinomas	Vulva	Vulva	C51.0-Labium majus	8070	Malignant	Well differentiated; Grade I	Not a paired site	Positive histology	8070/3: Squamous cell carcinoma, NOS	8070/3: Squamous cell carcinoma, NOS	8050-8089: squamous cell neoplasms	Not Brain	XI(f.10) Carcinomas of other specified sites	Vulva	Localized	Localized only	Localized	L	Blank(s)	Blank(s)	Blank(s)	Blank(s)	Blank(s)	Blank(s)	Blank(s)	Blank(s)	Blank(s)
20181786	1945	2012	67	67 years	Black	Black	Non-Spanish-Hispanic-Latino	Non-Hispanic Black	Black	Married (including common law)	Female	Hospital inpatient/outpatient or clinic	Insured	103	IA: Johnson County (19103)	Not PRCDA	Northern Plains	Vulva	Malignant	8.5.5 Carc of oth and ill-def sites, geniourinary tract	Unclassified	XI(f) Other and unspecified carcinomas	Vulva	Vulva	C51.9-Vulva, NOS	8070	Malignant	Poorly differentiated; Grade III	Not a paired site	Positive histology	8070/3: Squamous cell carcinoma, NOS	8070/3: Squamous cell carcinoma, NOS	8050-8089: squamous cell neoplasms	Not Brain	XI(f.10) Carcinomas of other specified sites	Vulva	Localized	Localized only	Localized	L	Blank(s)	Blank(s)	IB	T1b	N0	M0	Blank(s)	Blank(s)	Blank(s)
15119249	1926	2016	89	85+ years	White	White	Non-Spanish-Hispanic-Latino	Non-Hispanic White	White	Widowed	Female	Hospital inpatient/outpatient or clinic	Insured	125	MI: Oakland County (26125)	Not PRCDA	Northern Plains	Vulva	Malignant	8.5.5 Carc of oth and ill-def sites, geniourinary tract	Unclassified	XI(f) Other and unspecified carcinomas	Vulva	Vulva	C51.9-Vulva, NOS	8071	Malignant	Well differentiated; Grade I	Not a paired site	Positive histology	8071/3: Squamous cell carcinoma, keratinizing, NOS	8071/3: Squamous cell carcinoma, keratinizing, NOS	8050-8089: squamous cell neoplasms	Not Brain	XI(f.10) Carcinomas of other specified sites	Vulva	Localized	Localized only	Localized	Blank(s)	Blank(s)	Blank(s)	Blank(s)	Blank(s)	Blank(s)	Blank(s)	1B	p1B	c0
9014166	1960	2011	50	50 years	White	White	Non-Spanish-Hispanic-Latino	Non-Hispanic White	White	Married (including common law)	Female	Hospital inpatient/outpatient or clinic	Insured	3	CT: Hartford County (09003)	PRCDA	East	Vulva	Malignant	8.5.5 Carc of oth and ill-def sites, geniourinary tract	Unclassified	XI(f) Other and unspecified carcinomas	Vulva	Vulva	C51.1-Labium minus	8072	Malignant	Moderately differentiated; Grade II	Not a paired site	Positive histology	8072/3: Squamous cell carcinoma, large cell, nonkeratinizing, NOS	8072/3: Squamous cell carcinoma, large cell, nonkeratinizing, NOS	8050-8089: squamous cell neoplasms	Not Brain	XI(f.10) Carcinomas of other specified sites	Vulva	Localized	Localized only	Localized	L	Blank(s)	Blank(s)	IA	T1a	N0	M0	Blank(s)	Blank(s)	Blank(s)
22540520	1957	2015	57	57 years	White	White	Spanish-Hispanic-Latino	Hispanic (All Races)	White	Single (never married)	Female	Hospital inpatient/outpatient or clinic	Any Medicaid	1	NM: Bernalillo County (35001)	PRCDA	Southwest	Vulva	Malignant	8.5.5 Carc of oth and ill-def sites, geniourinary tract	Unclassified	XI(f) Other and unspecified carcinomas	Vulva	Vulva	C51.9-Vulva, NOS	8070	Malignant	Unknown	Not a paired site	Positive histology	8070/3: Squamous cell carcinoma, NOS	8070/3: Squamous cell carcinoma, NOS	8050-8089: squamous cell neoplasms	Not Brain	XI(f.10) Carcinomas of other specified sites	Vulva	Localized	Localized only	Localized	L	Blank(s)	Blank(s)	INOS	T1NOS	N0	M0	Blank(s)	Blank(s)	Blank(s)
76645399	1958	2012	53	53 years	White	White	Non-Spanish-Hispanic-Latino	Non-Hispanic White	White	Married (including common law)	Female	Hospital inpatient/outpatient or clinic	Insured	27	GA: Brooks County (13027)	Not PRCDA	East	Vulva	Malignant	8.5.5 Carc of oth and ill-def sites, geniourinary tract	Unclassified	XI(f) Other and unspecified carcinomas	Vulva	Vulva	C51.9-Vulva, NOS	8070	Malignant	Moderately differentiated; Grade II	Not a paired site	Positive histology	8070/3: Squamous cell carcinoma, NOS	8070/3: Squamous cell carcinoma, NOS	8050-8089: squamous cell neoplasms	Not Brain	XI(f.10) Carcinomas of other specified sites	Vulva	Localized	Localized only	Localized	L	Blank(s)	Blank(s)	IB	T1b	N0	M0	Blank(s)	Blank(s)	Blank(s)
15152897	1937	2016	79	79 years	White	White	Non-Spanish-Hispanic-Latino	Non-Hispanic White	White	Unknown	Female	Hospital inpatient/outpatient or clinic	Insured	99	MI: Macomb County (26099)	Not PRCDA	Northern Plains	Vulva	Malignant	8.5.5 Carc of oth and ill-def sites, geniourinary tract	Unclassified	XI(f) Other and unspecified carcinomas	Vulva	Vulva	C51.9-Vulva, NOS	8071	Malignant	Poorly differentiated; Grade III	Left - origin of primary	Positive histology	8071/3: Squamous cell carcinoma, keratinizing, NOS	8071/3: Squamous cell carcinoma, keratinizing, NOS	8050-8089: squamous cell neoplasms	Not Brain	XI(f.10) Carcinomas of other specified sites	Vulva	Regional	Regional lymph nodes involved only	Regional	Blank(s)	Blank(s)	Blank(s)	Blank(s)	Blank(s)	Blank(s)	Blank(s)	3C	c1B	p2C
28986756	1942	2008	66	66 years	White	White	Non-Spanish-Hispanic-Latino	Non-Hispanic White	White	Married (including common law)	Female	Hospital inpatient/outpatient or clinic	Insurance status unknown	45	UT: Tooele County (49045)	PRCDA	Southwest	Vulva	Malignant	8.5.5 Carc of oth and ill-def sites, geniourinary tract	Unclassified	XI(f) Other and unspecified carcinomas	Vulva	Vulva	C51.9-Vulva, NOS	8070	Malignant	Moderately differentiated; Grade II	Not a paired site	Positive histology	8070/3: Squamous cell carcinoma, NOS	8070/3: Squamous cell carcinoma, NOS	8050-8089: squamous cell neoplasms	Not Brain	XI(f.10) Carcinomas of other specified sites	Vulva	Regional	Regional by direct extension only	Regional	RE	Blank(s)	Blank(s)	Blank(s)	Blank(s)	Blank(s)	Blank(s)	Blank(s)	Blank(s)	Blank(s)
70594384	1936	2005	68	68 years	White	White	Non-Spanish-Hispanic-Latino	Non-Hispanic White	White	Single (never married)	Female	Hospital inpatient/outpatient or clinic	Blank(s)	5	NJ: Burlington County (34005)	Not PRCDA	East	Vulva	Malignant	8.5.5 Carc of oth and ill-def sites, geniourinary tract	Unclassified	XI(f) Other and unspecified carcinomas	Vulva	Vulva	C51.9-Vulva, NOS	8070	Malignant	Well differentiated; Grade I	Not a paired site	Positive histology	8070/3: Squamous cell carcinoma, NOS	8070/3: Squamous cell carcinoma, NOS	8050-8089: squamous cell neoplasms	Not Brain	XI(f.10) Carcinomas of other specified sites	Vulva	Localized	Localized only	Localized	L	Blank(s)	Blank(s)	Blank(s)	Blank(s)	Blank(s)	Blank(s)	Blank(s)	Blank(s)	Blank(s)
15100844	1959	2015	55	55 years	Black	Black	Non-Spanish-Hispanic-Latino	Non-Hispanic Black	Black	Single (never married)	Female	Hospital inpatient/outpatient or clinic	Any Medicaid	125	MI: Oakland County (26125)	Not PRCDA	Northern Plains	Vulva	Malignant	8.5.5 Carc of oth and ill-def sites, geniourinary tract	Unclassified	XI(f) Other and unspecified carcinomas	Vulva	Vulva	C51.9-Vulva, NOS	8083	Malignant	Unknown	Not a paired site	Positive histology	8083/3: Basaloid squamous cell carcinoma	8083/3: Basaloid squamous cell carcinoma	8050-8089: squamous cell neoplasms	Not Brain	XI(f.10) Carcinomas of other specified sites	Vulva	Unknown/unstaged	Unknown/unstaged/unspecified/DCO	Unstaged/Unkown	U	Blank(s)	Blank(s)	UNK Stage	TX	NX	M0	Blank(s)	Blank(s)	Blank(s)
75522672	1979	2006	27	27 years	Black	Black	Non-Spanish-Hispanic-Latino	Non-Hispanic Black	Black	Single (never married)	Female	Hospital inpatient/outpatient or clinic	Blank(s)	95	GA: Dougherty County (13095)	Not PRCDA	East	Vulva	Malignant	8.5.5 Carc of oth and ill-def sites, geniourinary tract	Unclassified	XI(f) Other and unspecified carcinomas	Vulva	Vulva	C51.9-Vulva, NOS	8070	Malignant	Moderately differentiated; Grade II	Not a paired site	Positive histology	8070/3: Squamous cell carcinoma, NOS	8070/3: Squamous cell carcinoma, NOS	8050-8089: squamous cell neoplasms	Not Brain	XI(f.10) Carcinomas of other specified sites	Vulva	Localized	Localized only	Localized	L	Blank(s)	Blank(s)	Blank(s)	Blank(s)	Blank(s)	Blank(s)	Blank(s)	Blank(s)	Blank(s)
54874683	1963	2014	50	50 years	White	White	Non-Spanish-Hispanic-Latino	Non-Hispanic White	White	Married (including common law)	Female	Hospital inpatient/outpatient or clinic	Insured	19	CA: Fresno County (06019)	PRCDA	Pacific Coast	Vulva	Malignant	8.5.5 Carc of oth and ill-def sites, geniourinary tract	Unclassified	XI(f) Other and unspecified carcinomas	Vulva	Vulva	C51.9-Vulva, NOS	8071	Malignant	Moderately differentiated; Grade II	Not a paired site	Positive histology	8071/3: Squamous cell carcinoma, keratinizing, NOS	8071/3: Squamous cell carcinoma, keratinizing, NOS	8050-8089: squamous cell neoplasms	Not Brain	XI(f.10) Carcinomas of other specified sites	Vulva	Regional	Regional by both direct extension and lymph node involvement	Regional	RE+RN	Blank(s)	Blank(s)	IIIB	T2	N2b	M0	Blank(s)	Blank(s)	Blank(s)
50458034	1952	2006	54	54 years	White	White	Non-Spanish-Hispanic-Latino	Non-Hispanic White	White	Married (including common law)	Female	Hospital inpatient/outpatient or clinic	Blank(s)	59	CA: Orange County (06059)	Not PRCDA	Pacific Coast	Vulva	Malignant	8.5.5 Carc of oth and ill-def sites, geniourinary tract	Unclassified	XI(f) Other and unspecified carcinomas	Vulva	Vulva	C51.9-Vulva, NOS	8070	Malignant	Unknown	Not a paired site	Positive histology	8070/3: Squamous cell carcinoma, NOS	8070/3: Squamous cell carcinoma, NOS	8050-8089: squamous cell neoplasms	Not Brain	XI(f.10) Carcinomas of other specified sites	Vulva	Regional	Regional lymph nodes involved only	Regional	RN	Blank(s)	Blank(s)	Blank(s)	Blank(s)	Blank(s)	Blank(s)	Blank(s)	Blank(s)	Blank(s)
52688155	1948	2010	61	61 years	White	White	Non-Spanish-Hispanic-Latino	Non-Hispanic White	White	Single (never married)	Female	Hospital inpatient/outpatient or clinic	Insured/No specifics	99	CA: Stanislaus County (06099)	Not PRCDA	Pacific Coast	Vulva	Malignant	8.5.5 Carc of oth and ill-def sites, geniourinary tract	Unclassified	XI(f) Other and unspecified carcinomas	Vulva	Vulva	C51.0-Labium majus	8071	Malignant	Moderately differentiated; Grade II	Right - origin of primary	Positive histology	8071/3: Squamous cell carcinoma, keratinizing, NOS	8071/3: Squamous cell carcinoma, keratinizing, NOS	8050-8089: squamous cell neoplasms	Not Brain	XI(f.10) Carcinomas of other specified sites	Vulva	Regional	Regional lymph nodes involved only	Regional	RN	Blank(s)	Blank(s)	IIIA	T1b	N1b	M0	Blank(s)	Blank(s)	Blank(s)
76055756	1963	2008	45	45 years	White	White	Spanish-Hispanic-Latino	Hispanic (All Races)	White	Single (never married)	Female	Hospital inpatient/outpatient or clinic	Any Medicaid	45	GA: Carroll County (13045)	Not PRCDA	East	Vulva	Malignant	8.5.5 Carc of oth and ill-def sites, geniourinary tract	Unclassified	XI(f) Other and unspecified carcinomas	Vulva	Vulva	C51.9-Vulva, NOS	8070	Malignant	Well differentiated; Grade I	Not a paired site	Positive histology	8070/3: Squamous cell carcinoma, NOS	8070/3: Squamous cell carcinoma, NOS	8050-8089: squamous cell neoplasms	Not Brain	XI(f.10) Carcinomas of other specified sites	Vulva	Localized	Localized only	Localized	L	Blank(s)	Blank(s)	Blank(s)	Blank(s)	Blank(s)	Blank(s)	Blank(s)	Blank(s)	Blank(s)
55412742	1934	2015	80	80 years	Black	Black	Non-Spanish-Hispanic-Latino	Non-Hispanic Black	Black	Widowed	Female	Hospital inpatient/outpatient or clinic	Insured	95	CA: Solano County (06095)	Not PRCDA	Pacific Coast	Vulva	Malignant	8.5.5 Carc of oth and ill-def sites, geniourinary tract	Unclassified	XI(f) Other and unspecified carcinomas	Vulva	Vulva	C51.9-Vulva, NOS	8070	Malignant	Unknown	Not a paired site	Positive histology	8070/3: Squamous cell carcinoma, NOS	8070/3: Squamous cell carcinoma, NOS	8050-8089: squamous cell neoplasms	Not Brain	XI(f.10) Carcinomas of other specified sites	Vulva	Regional	Regional lymph nodes involved only	Regional	RN	Blank(s)	Blank(s)	IIIB	T1b	N2b	M0	Blank(s)	Blank(s)	Blank(s)
59253609	1952	2012	60	60 years	White	White	Non-Spanish-Hispanic-Latino	Non-Hispanic White	White	Married (including common law)	Female	Hospital inpatient/outpatient or clinic	Insured	73	KY: Franklin County (21073)	Not PRCDA	East	Vulva	Malignant	8.5.5 Carc of oth and ill-def sites, geniourinary tract	Unclassified	XI(f) Other and unspecified carcinomas	Vulva	Vulva	C51.9-Vulva, NOS	8071	Malignant	Moderately differentiated; Grade II	Not a paired site	Positive histology	8071/3: Squamous cell carcinoma, keratinizing, NOS	8071/3: Squamous cell carcinoma, keratinizing, NOS	8050-8089: squamous cell neoplasms	Not Brain	XI(f.10) Carcinomas of other specified sites	Vulva	Regional	Regional lymph nodes involved only	Regional	RN	Blank(s)	Blank(s)	IVA	T1b	N3	M0	Blank(s)	Blank(s)	Blank(s)
40536582	1927	2015	87	85+ years	White	White	Non-Spanish-Hispanic-Latino	Non-Hispanic White	White	Married (including common law)	Female	Hospital inpatient/outpatient or clinic	Insured	37	CA: Los Angeles Registry (06037)	Not PRCDA	Pacific Coast	Vulva	Malignant	8.5.5 Carc of oth and ill-def sites, geniourinary tract	Unclassified	XI(f) Other and unspecified carcinomas	Vulva	Vulva	C51.9-Vulva, NOS	8070	Malignant	Well differentiated; Grade I	Not a paired site	Positive histology	8070/3: Squamous cell carcinoma, NOS	8070/3: Squamous cell carcinoma, NOS	8050-8089: squamous cell neoplasms	Not Brain	XI(f.10) Carcinomas of other specified sites	Vulva	Localized	Localized only	Localized	L	Blank(s)	Blank(s)	IB	T1b	N0	M0	Blank(s)	Blank(s)	Blank(s)
52730232	1957	2010	53	53 years	Other (American Indian/AK Native, Asian/Pacific Islander)	Asian or Pacific Islander	Non-Spanish-Hispanic-Latino	Non-Hispanic Asian or Pacific Islander	Filipino	Single (never married)	Female	Hospital inpatient/outpatient or clinic	Any Medicaid	73	CA: San Diego County (06073)	PRCDA	Pacific Coast	Vulva	Malignant	8.5.5 Carc of oth and ill-def sites, geniourinary tract	Unclassified	XI(f) Other and unspecified carcinomas	Vulva	Vulva	C51.9-Vulva, NOS	8070	Malignant	Unknown	Not a paired site	Positive histology	8070/3: Squamous cell carcinoma, NOS	8070/3: Squamous cell carcinoma, NOS	8050-8089: squamous cell neoplasms	Not Brain	XI(f.10) Carcinomas of other specified sites	Vulva	Unknown/unstaged	Unknown/unstaged/unspecified/DCO	Unstaged/Unkown	U	Blank(s)	Blank(s)	UNK Stage	TX	NX	M0	Blank(s)	Blank(s)	Blank(s)
20682169	1962	2016	54	54 years	White	White	Non-Spanish-Hispanic-Latino	Non-Hispanic White	White	Married (including common law)	Female	Hospital inpatient/outpatient or clinic	Insured	193	IA: Woodbury County (19193)	PRCDA	Northern Plains	Vulva	Malignant	8.5.5 Carc of oth and ill-def sites, geniourinary tract	Unclassified	XI(f) Other and unspecified carcinomas	Vulva	Vulva	C51.9-Vulva, NOS	8071	Malignant	Moderately differentiated; Grade II	Not a paired site	Positive histology	8071/3: Squamous cell carcinoma, keratinizing, NOS	8071/3: Squamous cell carcinoma, keratinizing, NOS	8050-8089: squamous cell neoplasms	Not Brain	XI(f.10) Carcinomas of other specified sites	Vulva	Localized	Localized only	Localized	Blank(s)	Blank(s)	Blank(s)	Blank(s)	Blank(s)	Blank(s)	Blank(s)	1B	p1B	p0
51617110	1920	2009	89	85+ years	White	White	Non-Spanish-Hispanic-Latino	Non-Hispanic White	White	Widowed	Female	Hospital inpatient/outpatient or clinic	Insured/No specifics	111	CA: Ventura County (06111)	Not PRCDA	Pacific Coast	Vulva	Malignant	8.5.5 Carc of oth and ill-def sites, geniourinary tract	Unclassified	XI(f) Other and unspecified carcinomas	Vulva	Vulva	C51.9-Vulva, NOS	8070	Malignant	Unknown	Not a paired site	Positive histology	8070/3: Squamous cell carcinoma, NOS	8070/3: Squamous cell carcinoma, NOS	8050-8089: squamous cell neoplasms	Not Brain	XI(f.10) Carcinomas of other specified sites	Vulva	Localized	Localized only	Localized	L	Blank(s)	Blank(s)	Blank(s)	Blank(s)	Blank(s)	Blank(s)	Blank(s)	Blank(s)	Blank(s)
3973519	1949	2009	59	59 years	White	White	Spanish-Hispanic-Latino	Hispanic (All Races)	White	Married (including common law)	Female	Hospital inpatient/outpatient or clinic	Any Medicaid	1	CA: Alameda County (06001)	Not PRCDA	Pacific Coast	Vulva	Malignant	8.5.5 Carc of oth and ill-def sites, geniourinary tract	Unclassified	XI(f) Other and unspecified carcinomas	Vulva	Vulva	C51.1-Labium minus	8071	Malignant	Moderately differentiated; Grade II	Not a paired site	Positive histology	8071/3: Squamous cell carcinoma, keratinizing, NOS	8071/3: Squamous cell carcinoma, keratinizing, NOS	8050-8089: squamous cell neoplasms	Not Brain	XI(f.10) Carcinomas of other specified sites	Vulva	Regional	Regional lymph nodes involved only	Regional	RN	Blank(s)	Blank(s)	Blank(s)	Blank(s)	Blank(s)	Blank(s)	Blank(s)	Blank(s)	Blank(s)
52168069	1948	2010	62	62 years	White	White	Non-Spanish-Hispanic-Latino	Non-Hispanic White	White	Unknown	Female	Hospital inpatient/outpatient or clinic	Insured	67	CA: Sacramento County (06067)	PRCDA	Pacific Coast	Vulva	Malignant	8.5.5 Carc of oth and ill-def sites, geniourinary tract	Unclassified	XI(f) Other and unspecified carcinomas	Vulva	Vulva	C51.1-Labium minus	8072	Malignant	Poorly differentiated; Grade III	Right - origin of primary	Positive histology	8072/3: Squamous cell carcinoma, large cell, nonkeratinizing, NOS	8072/3: Squamous cell carcinoma, large cell, nonkeratinizing, NOS	8050-8089: squamous cell neoplasms	Not Brain	XI(f.10) Carcinomas of other specified sites	Vulva	Regional	Regional by both direct extension and lymph node involvement	Regional	RE+RN	Blank(s)	Blank(s)	IIIA	T1b	N1b	M0	Blank(s)	Blank(s)	Blank(s)
16537503	1921	2013	91	85+ years	Other (American Indian/AK Native, Asian/Pacific Islander)	Asian or Pacific Islander	Non-Spanish-Hispanic-Latino	Non-Hispanic Asian or Pacific Islander	Chinese	Widowed	Female	Hospital inpatient/outpatient or clinic	Insured/No specifics	7	HI: Kauai County (15007) - 2000+	Not PRCDA	Pacific Coast	Vulva	Malignant	8.5.5 Carc of oth and ill-def sites, geniourinary tract	Unclassified	XI(f) Other and unspecified carcinomas	Vulva	Vulva	C51.9-Vulva, NOS	8070	Malignant	Well differentiated; Grade I	Not a paired site	Positive histology	8070/3: Squamous cell carcinoma, NOS	8070/3: Squamous cell carcinoma, NOS	8050-8089: squamous cell neoplasms	Not Brain	XI(f.10) Carcinomas of other specified sites	Vulva	Regional	Regional by direct extension only	Regional	RE	Blank(s)	Blank(s)	II	T2	N0	M0	Blank(s)	Blank(s)	Blank(s)
59669789	1945	2015	70	70 years	White	White	Non-Spanish-Hispanic-Latino	Non-Hispanic White	White	Widowed	Female	Hospital inpatient/outpatient or clinic	Any Medicaid	51	KY: Clay County (21051)	Not PRCDA	East	Vulva	Malignant	8.5.5 Carc of oth and ill-def sites, geniourinary tract	Unclassified	XI(f) Other and unspecified carcinomas	Vulva	Vulva	C51.2-Clitoris	8071	Malignant	Poorly differentiated; Grade III	Not a paired site	Positive histology	8071/3: Squamous cell carcinoma, keratinizing, NOS	8071/3: Squamous cell carcinoma, keratinizing, NOS	8050-8089: squamous cell neoplasms	Not Brain	XI(f.10) Carcinomas of other specified sites	Vulva	Regional	Regional lymph nodes involved only	Regional	RN	Blank(s)	Blank(s)	IIIA	T1b	N1b	M0	Blank(s)	Blank(s)	Blank(s)
59222273	1948	2012	63	63 years	Black	Black	Non-Spanish-Hispanic-Latino	Non-Hispanic Black	Black	Single (never married)	Female	Hospital inpatient/outpatient or clinic	Insurance status unknown	67	KY: Fayette County (21067)	Not PRCDA	East	Vulva	Malignant	8.5.5 Carc of oth and ill-def sites, geniourinary tract	Unclassified	XI(f) Other and unspecified carcinomas	Vulva	Vulva	C51.9-Vulva, NOS	8051	Malignant	Unknown	Not a paired site	Positive histology	8051/3: Verrucous carcinoma, NOS	8051/3: Verrucous carcinoma, NOS	8050-8089: squamous cell neoplasms	Not Brain	XI(f.10) Carcinomas of other specified sites	Vulva	Localized	Localized only	Localized	L	Blank(s)	Blank(s)	IB	T1b	N0	M0	Blank(s)	Blank(s)	Blank(s)
72774769	1944	2012	68	68 years	White	White	Non-Spanish-Hispanic-Latino	Non-Hispanic White	White	Married (including common law)	Female	Hospital inpatient/outpatient or clinic	Insured	25	NJ: Monmouth County (34025)	Not PRCDA	East	Vulva	Malignant	8.5.5 Carc of oth and ill-def sites, geniourinary tract	Unclassified	XI(f) Other and unspecified carcinomas	Vulva	Vulva	C51.9-Vulva, NOS	8070	Malignant	Well differentiated; Grade I	Not a paired site	Positive histology	8070/3: Squamous cell carcinoma, NOS	8070/3: Squamous cell carcinoma, NOS	8050-8089: squamous cell neoplasms	Not Brain	XI(f.10) Carcinomas of other specified sites	Vulva	Localized	Localized only	Localized	L	Blank(s)	Blank(s)	INOS	T1NOS	N0	M0	Blank(s)	Blank(s)	Blank(s)
15081700	1937	2014	76	76 years	White	White	Non-Spanish-Hispanic-Latino	Non-Hispanic White	White	Married (including common law)	Female	Hospital inpatient/outpatient or clinic	Insured	125	MI: Oakland County (26125)	Not PRCDA	Northern Plains	Vulva	Malignant	8.5.5 Carc of oth and ill-def sites, geniourinary tract	Unclassified	XI(f) Other and unspecified carcinomas	Vulva	Vulva	C51.9-Vulva, NOS	8076	Malignant	Unknown	Not a paired site	Positive histology	8076/3: Squamous cell carcinoma, micro-invasive	8076/3: Squamous cell carcinoma, micro-invasive	8050-8089: squamous cell neoplasms	Not Brain	XI(f.10) Carcinomas of other specified sites	Vulva	Localized	Localized only	Localized	L	Blank(s)	Blank(s)	IA	T1a	N0	M0	Blank(s)	Blank(s)	Blank(s)
77103369	1981	2013	31	31 years	White	White	Non-Spanish-Hispanic-Latino	Non-Hispanic White	White	Single (never married)	Female	Hospital inpatient/outpatient or clinic	Any Medicaid	137	GA: Habersham County (13137)	Not PRCDA	East	Vulva	Malignant	8.5.5 Carc of oth and ill-def sites, geniourinary tract	Unclassified	XI(f) Other and unspecified carcinomas	Vulva	Vulva	C51.9-Vulva, NOS	8071	Malignant	Well differentiated; Grade I	Not a paired site	Positive histology	8071/3: Squamous cell carcinoma, keratinizing, NOS	8071/3: Squamous cell carcinoma, keratinizing, NOS	8050-8089: squamous cell neoplasms	Not Brain	XI(f.10) Carcinomas of other specified sites	Vulva	Localized	Localized only	Localized	L	Blank(s)	Blank(s)	IB	T1b	N0	M0	Blank(s)	Blank(s)	Blank(s)
77736351	1965	2016	50	50 years	White	White	Non-Spanish-Hispanic-Latino	Non-Hispanic White	White	Single (never married)	Female	Hospital inpatient/outpatient or clinic	Insured	57	GA: Cherokee County (13057)	Not PRCDA	East	Vulva	Malignant	8.5.5 Carc of oth and ill-def sites, geniourinary tract	Unclassified	XI(f) Other and unspecified carcinomas	Vulva	Vulva	C51.8-Overlapping lesion of vulva	8070	Malignant	Moderately differentiated; Grade II	Not a paired site	Positive histology	8070/3: Squamous cell carcinoma, NOS	8070/3: Squamous cell carcinoma, NOS	8050-8089: squamous cell neoplasms	Not Brain	XI(f.10) Carcinomas of other specified sites	Vulva	Regional	Regional lymph nodes involved only	Regional	Blank(s)	Blank(s)	Blank(s)	Blank(s)	Blank(s)	Blank(s)	Blank(s)	3A	c1B	p1B
73779047	1927	2015	87	85+ years	White	White	Non-Spanish-Hispanic-Latino	Non-Hispanic White	White	Widowed	Female	Hospital inpatient/outpatient or clinic	Insured	13	NJ: Essex County (34013)	Not PRCDA	East	Vulva	Malignant	8.5.5 Carc of oth and ill-def sites, geniourinary tract	Unclassified	XI(f) Other and unspecified carcinomas	Vulva	Vulva	C51.9-Vulva, NOS	8070	Malignant	Unknown	Left - origin of primary	Positive histology	8070/3: Squamous cell carcinoma, NOS	8070/3: Squamous cell carcinoma, NOS	8050-8089: squamous cell neoplasms	Not Brain	XI(f.10) Carcinomas of other specified sites	Vulva	Localized	Localized only	Localized	L	Blank(s)	Blank(s)	IB	T1b	N0	M0	Blank(s)	Blank(s)	Blank(s)
73727319	1952	2014	61	61 years	White	White	Non-Spanish-Hispanic-Latino	Non-Hispanic White	White	Married (including common law)	Female	Hospital inpatient/outpatient or clinic	Insured	3	NJ: Bergen County (34003)	Not PRCDA	East	Vulva	Malignant	8.5.5 Carc of oth and ill-def sites, geniourinary tract	Unclassified	XI(f) Other and unspecified carcinomas	Vulva	Vulva	C51.9-Vulva, NOS	8070	Malignant	Well differentiated; Grade I	Right - origin of primary	Positive histology	8070/3: Squamous cell carcinoma, NOS	8070/3: Squamous cell carcinoma, NOS	8050-8089: squamous cell neoplasms	Not Brain	XI(f.10) Carcinomas of other specified sites	Vulva	Localized	Localized only	Localized	L	Blank(s)	Blank(s)	IB	T1b	N0	M0	Blank(s)	Blank(s)	Blank(s)
26354151	1938	2008	70	70 years	White	White	Non-Spanish-Hispanic-Latino	Non-Hispanic White	White	Married (including common law)	Female	Hospital inpatient/outpatient or clinic	Insured	61	WA: Snohomish County (53061)	PRCDA	Pacific Coast	Vulva	Malignant	8.5.5 Carc of oth and ill-def sites, geniourinary tract	Unclassified	XI(f) Other and unspecified carcinomas	Vulva	Vulva	C51.9-Vulva, NOS	8070	Malignant	Moderately differentiated; Grade II	Not a paired site	Positive histology	8070/3: Squamous cell carcinoma, NOS	8070/3: Squamous cell carcinoma, NOS	8050-8089: squamous cell neoplasms	Not Brain	XI(f.10) Carcinomas of other specified sites	Vulva	Localized	Localized only	Localized	L	Blank(s)	Blank(s)	Blank(s)	Blank(s)	Blank(s)	Blank(s)	Blank(s)	Blank(s)	Blank(s)
50973991	1949	2007	57	57 years	White	White	Spanish-Hispanic-Latino	Hispanic (All Races)	White	Married (including common law)	Female	Hospital inpatient/outpatient or clinic	Insured	107	CA: Tulare County (06107)	PRCDA	Pacific Coast	Vulva	Malignant	8.5.5 Carc of oth and ill-def sites, geniourinary tract	Unclassified	XI(f) Other and unspecified carcinomas	Vulva	Vulva	C51.9-Vulva, NOS	8051	Malignant	Well differentiated; Grade I	Not a paired site	Positive histology	8051/3: Verrucous carcinoma, NOS	8051/3: Verrucous carcinoma, NOS	8050-8089: squamous cell neoplasms	Not Brain	XI(f.10) Carcinomas of other specified sites	Vulva	Localized	Localized only	Localized	L	Blank(s)	Blank(s)	Blank(s)	Blank(s)	Blank(s)	Blank(s)	Blank(s)	Blank(s)	Blank(s)
73276630	1932	2013	81	81 years	White	White	Non-Spanish-Hispanic-Latino	Non-Hispanic White	White	Widowed	Female	Hospital inpatient/outpatient or clinic	Insured/No specifics	27	NJ: Morris County (34027)	Not PRCDA	East	Vulva	Malignant	8.5.5 Carc of oth and ill-def sites, geniourinary tract	Unclassified	XI(f) Other and unspecified carcinomas	Vulva	Vulva	C51.9-Vulva, NOS	8070	Malignant	Poorly differentiated; Grade III	Not a paired site	Positive histology	8070/3: Squamous cell carcinoma, NOS	8070/3: Squamous cell carcinoma, NOS	8050-8089: squamous cell neoplasms	Not Brain	XI(f.10) Carcinomas of other specified sites	Vulva	Regional	Regional by direct extension only	Regional	RE	Blank(s)	Blank(s)	II	T2	N0	M0	Blank(s)	Blank(s)	Blank(s)
76553386	1949	2010	60	60 years	White	White	Non-Spanish-Hispanic-Latino	Non-Hispanic White	White	Divorced	Female	Hospital inpatient/outpatient or clinic	Insured	117	GA: Forsyth County (13117)	Not PRCDA	East	Vulva	Malignant	8.5.5 Carc of oth and ill-def sites, geniourinary tract	Unclassified	XI(f) Other and unspecified carcinomas	Vulva	Vulva	C51.9-Vulva, NOS	8070	Malignant	Moderately differentiated; Grade II	Not a paired site	Positive histology	8070/3: Squamous cell carcinoma, NOS	8070/3: Squamous cell carcinoma, NOS	8050-8089: squamous cell neoplasms	Not Brain	XI(f.10) Carcinomas of other specified sites	Vulva	Localized	Localized only	Localized	L	Blank(s)	Blank(s)	IB	T1b	N0	M0	Blank(s)	Blank(s)	Blank(s)
55486179	1957	2014	57	57 years	Unknown	Unknown	Non-Spanish-Hispanic-Latino	Non-Hispanic Unknown Race	Unknown	Divorced	Female	Hospital inpatient/outpatient or clinic	Insured	93	CA: Siskiyou County (06093)	PRCDA	Pacific Coast	Vulva	Malignant	8.5.5 Carc of oth and ill-def sites, geniourinary tract	Unclassified	XI(f) Other and unspecified carcinomas	Vulva	Vulva	C51.9-Vulva, NOS	8051	Malignant	Unknown	Not a paired site	Positive histology	8051/3: Verrucous carcinoma, NOS	8051/3: Verrucous carcinoma, NOS	8050-8089: squamous cell neoplasms	Not Brain	XI(f.10) Carcinomas of other specified sites	Vulva	Localized	Localized only	Localized	L	Blank(s)	Blank(s)	IB	T1b	N0	M0	Blank(s)	Blank(s)	Blank(s)
3476255	1931	2007	76	76 years	White	White	Non-Spanish-Hispanic-Latino	Non-Hispanic White	White	Married (including common law)	Female	Hospital inpatient/outpatient or clinic	Insured	13	CA: Contra Costa County (06013)	Not PRCDA	Pacific Coast	Vulva	Malignant	8.5.5 Carc of oth and ill-def sites, geniourinary tract	Unclassified	XI(f) Other and unspecified carcinomas	Vulva	Vulva	C51.2-Clitoris	8070	Malignant	Moderately differentiated; Grade II	Not a paired site	Positive histology	8070/3: Squamous cell carcinoma, NOS	8070/3: Squamous cell carcinoma, NOS	8050-8089: squamous cell neoplasms	Not Brain	XI(f.10) Carcinomas of other specified sites	Vulva	Regional	Regional lymph nodes involved only	Regional	RN	Blank(s)	Blank(s)	Blank(s)	Blank(s)	Blank(s)	Blank(s)	Blank(s)	Blank(s)	Blank(s)
72144370	1927	2009	82	82 years	White	White	Non-Spanish-Hispanic-Latino	Non-Hispanic White	White	Married (including common law)	Female	Hospital inpatient/outpatient or clinic	Insured	31	NJ: Passaic County (34031)	Not PRCDA	East	Vulva	Malignant	8.5.5 Carc of oth and ill-def sites, geniourinary tract	Unclassified	XI(f) Other and unspecified carcinomas	Vulva	Vulva	C51.9-Vulva, NOS	8070	Malignant	Moderately differentiated; Grade II	Not a paired site	Positive histology	8070/3: Squamous cell carcinoma, NOS	8070/3: Squamous cell carcinoma, NOS	8050-8089: squamous cell neoplasms	Not Brain	XI(f.10) Carcinomas of other specified sites	Vulva	Localized	Localized only	Localized	L	Blank(s)	Blank(s)	Blank(s)	Blank(s)	Blank(s)	Blank(s)	Blank(s)	Blank(s)	Blank(s)
55491487	1933	2016	83	83 years	White	White	Spanish-Hispanic-Latino	Hispanic (All Races)	White	Widowed	Female	Hospital inpatient/outpatient or clinic	Any Medicaid	65	CA: Riverside County (06065)	PRCDA	Pacific Coast	Vulva	Malignant	8.5.5 Carc of oth and ill-def sites, geniourinary tract	Unclassified	XI(f) Other and unspecified carcinomas	Vulva	Vulva	C51.8-Overlapping lesion of vulva	8070	Malignant	Moderately differentiated; Grade II	Not a paired site	Positive histology	8070/3: Squamous cell carcinoma, NOS	8070/3: Squamous cell carcinoma, NOS	8050-8089: squamous cell neoplasms	Not Brain	XI(f.10) Carcinomas of other specified sites	Vulva	Regional	Regional by both direct extension and lymph node involvement	Regional	Blank(s)	Blank(s)	Blank(s)	Blank(s)	Blank(s)	Blank(s)	Blank(s)	4A	c3	c2A
49444991	1948	2005	56	56 years	White	White	Non-Spanish-Hispanic-Latino	Non-Hispanic White	White	Married (including common law)	Female	Hospital inpatient/outpatient or clinic	Blank(s)	73	CA: San Diego County (06073)	PRCDA	Pacific Coast	Vulva	Malignant	8.5.5 Carc of oth and ill-def sites, geniourinary tract	Unclassified	XI(f) Other and unspecified carcinomas	Vulva	Vulva	C51.9-Vulva, NOS	8070	Malignant	Well differentiated; Grade I	Not a paired site	Positive histology	8070/3: Squamous cell carcinoma, NOS	8070/3: Squamous cell carcinoma, NOS	8050-8089: squamous cell neoplasms	Not Brain	XI(f.10) Carcinomas of other specified sites	Vulva	Localized	Localized only	Localized	L	Blank(s)	Blank(s)	Blank(s)	Blank(s)	Blank(s)	Blank(s)	Blank(s)	Blank(s)	Blank(s)
59290658	1958	2013	54	54 years	White	White	Non-Spanish-Hispanic-Latino	Non-Hispanic White	White	Divorced	Female	Hospital inpatient/outpatient or clinic	Any Medicaid	179	KY: Nelson County (21179)	Not PRCDA	East	Vulva	Malignant	8.5.5 Carc of oth and ill-def sites, geniourinary tract	Unclassified	XI(f) Other and unspecified carcinomas	Vulva	Vulva	C51.0-Labium majus	8070	Malignant	Moderately differentiated; Grade II	Not a paired site	Positive histology	8070/3: Squamous cell carcinoma, NOS	8070/3: Squamous cell carcinoma, NOS	8050-8089: squamous cell neoplasms	Not Brain	XI(f.10) Carcinomas of other specified sites	Vulva	Localized	Localized only	Localized	L	Blank(s)	Blank(s)	INOS	T1NOS	N0	M0	Blank(s)	Blank(s)	Blank(s)
13517632	1947	2005	57	57 years	White	White	Non-Spanish-Hispanic-Latino	Non-Hispanic White	White	Single (never married)	Female	Hospital inpatient/outpatient or clinic	Blank(s)	163	MI: Wayne County (26163)	Not PRCDA	Northern Plains	Vulva	Malignant	8.5.5 Carc of oth and ill-def sites, geniourinary tract	Unclassified	XI(f) Other and unspecified carcinomas	Vulva	Vulva	C51.9-Vulva, NOS	8070	Malignant	Moderately differentiated; Grade II	Not a paired site	Positive histology	8070/3: Squamous cell carcinoma, NOS	8070/3: Squamous cell carcinoma, NOS	8050-8089: squamous cell neoplasms	Not Brain	XI(f.10) Carcinomas of other specified sites	Vulva	Regional	Regional by direct extension only	Regional	RE	Blank(s)	Blank(s)	Blank(s)	Blank(s)	Blank(s)	Blank(s)	Blank(s)	Blank(s)	Blank(s)
22510974	1942	2011	68	68 years	White	White	Non-Spanish-Hispanic-Latino	Non-Hispanic White	White	Single (never married)	Female	Hospital inpatient/outpatient or clinic	Insured	15	NM: Eddy County (35015)	Not PRCDA	Southwest	Vulva	Malignant	8.5.5 Carc of oth and ill-def sites, geniourinary tract	Unclassified	XI(f) Other and unspecified carcinomas	Vulva	Vulva	C51.9-Vulva, NOS	8070	Malignant	Moderately differentiated; Grade II	Not a paired site	Positive histology	8070/3: Squamous cell carcinoma, NOS	8070/3: Squamous cell carcinoma, NOS	8050-8089: squamous cell neoplasms	Not Brain	XI(f.10) Carcinomas of other specified sites	Vulva	Localized	Localized only	Localized	L	Blank(s)	Blank(s)	IB	T1b	N0	M0	Blank(s)	Blank(s)	Blank(s)
22101675	1940	2008	67	67 years	White	White	Spanish-Hispanic-Latino	Hispanic (All Races)	White	Widowed	Female	Hospital inpatient/outpatient or clinic	Insured	55	NM: Taos County (35055)	PRCDA	Southwest	Vulva	Malignant	8.5.5 Carc of oth and ill-def sites, geniourinary tract	Unclassified	XI(f) Other and unspecified carcinomas	Vulva	Vulva	C51.9-Vulva, NOS	8070	Malignant	Moderately differentiated; Grade II	Not a paired site	Positive histology	8070/3: Squamous cell carcinoma, NOS	8070/3: Squamous cell carcinoma, NOS	8050-8089: squamous cell neoplasms	Not Brain	XI(f.10) Carcinomas of other specified sites	Vulva	Localized	Localized only	Localized	L	Blank(s)	Blank(s)	Blank(s)	Blank(s)	Blank(s)	Blank(s)	Blank(s)	Blank(s)	Blank(s)
27545732	1933	2016	83	83 years	White	White	Non-Spanish-Hispanic-Latino	Non-Hispanic White	White	Unknown	Female	Hospital inpatient/outpatient or clinic	Insured/No specifics	33	WA: King County (53033)	PRCDA	Pacific Coast	Vulva	Malignant	8.5.5 Carc of oth and ill-def sites, geniourinary tract	Unclassified	XI(f) Other and unspecified carcinomas	Vulva	Vulva	C51.9-Vulva, NOS	8070	Malignant	Poorly differentiated; Grade III	Not a paired site	Positive histology	8070/3: Squamous cell carcinoma, NOS	8070/3: Squamous cell carcinoma, NOS	8050-8089: squamous cell neoplasms	Not Brain	XI(f.10) Carcinomas of other specified sites	Vulva	Distant	Distant site(s)/node(s) involved	Distant	Blank(s)	Blank(s)	Blank(s)	Blank(s)	Blank(s)	Blank(s)	Blank(s)	4B	cX	c1B
77090785	1957	2013	55	55 years	White	White	Non-Spanish-Hispanic-Latino	Non-Hispanic White	White	Divorced	Female	Hospital inpatient/outpatient or clinic	Insured/No specifics	139	GA: Hall County (13139)	Not PRCDA	East	Vulva	Malignant	8.5.5 Carc of oth and ill-def sites, geniourinary tract	Unclassified	XI(f) Other and unspecified carcinomas	Vulva	Vulva	C51.2-Clitoris	8070	Malignant	Moderately differentiated; Grade II	Not a paired site	Positive histology	8070/3: Squamous cell carcinoma, NOS	8070/3: Squamous cell carcinoma, NOS	8050-8089: squamous cell neoplasms	Not Brain	XI(f.10) Carcinomas of other specified sites	Vulva	Localized	Localized only	Localized	L	Blank(s)	Blank(s)	IB	T1b	N0	M0	Blank(s)	Blank(s)	Blank(s)
14485802	1962	2010	47	47 years	White	White	Non-Spanish-Hispanic-Latino	Non-Hispanic White	White	Married (including common law)	Female	Hospital inpatient/outpatient or clinic	Insured	163	MI: Wayne County (26163)	Not PRCDA	Northern Plains	Vulva	Malignant	8.5.5 Carc of oth and ill-def sites, geniourinary tract	Unclassified	XI(f) Other and unspecified carcinomas	Vulva	Vulva	C51.9-Vulva, NOS	8070	Malignant	Unknown	Not a paired site	Positive histology	8070/3: Squamous cell carcinoma, NOS	8070/3: Squamous cell carcinoma, NOS	8050-8089: squamous cell neoplasms	Not Brain	XI(f.10) Carcinomas of other specified sites	Vulva	Localized	Localized only	Localized	L	Blank(s)	Blank(s)	IB	T1b	N0	M0	Blank(s)	Blank(s)	Blank(s)
53264302	1925	2012	86	85+ years	White	White	Non-Spanish-Hispanic-Latino	Non-Hispanic White	White	Widowed	Female	Hospital inpatient/outpatient or clinic	Insured	73	CA: San Diego County (06073)	PRCDA	Pacific Coast	Vulva	Malignant	8.5.5 Carc of oth and ill-def sites, geniourinary tract	Unclassified	XI(f) Other and unspecified carcinomas	Vulva	Vulva	C51.9-Vulva, NOS	8051	Malignant	Well differentiated; Grade I	Not a paired site	Positive histology	8051/3: Verrucous carcinoma, NOS	8051/3: Verrucous carcinoma, NOS	8050-8089: squamous cell neoplasms	Not Brain	XI(f.10) Carcinomas of other specified sites	Vulva	Localized	Localized only	Localized	L	Blank(s)	Blank(s)	IA	T1a	N0	M0	Blank(s)	Blank(s)	Blank(s)
63377340	1960	2016	56	56 years	Black	Black	Non-Spanish-Hispanic-Latino	Non-Hispanic Black	Black	Married (including common law)	Female	Hospital inpatient/outpatient or clinic	Insured	47	LA: Iberville Parish (22047)	Not PRCDA	East	Vulva	Malignant	8.5.5 Carc of oth and ill-def sites, geniourinary tract	Unclassified	XI(f) Other and unspecified carcinomas	Vulva	Vulva	C51.9-Vulva, NOS	8071	Malignant	Moderately differentiated; Grade II	Not a paired site	Positive histology	8071/3: Squamous cell carcinoma, keratinizing, NOS	8071/3: Squamous cell carcinoma, keratinizing, NOS	8050-8089: squamous cell neoplasms	Not Brain	XI(f.10) Carcinomas of other specified sites	Vulva	Regional	Regional lymph nodes involved only	Regional	Blank(s)	Blank(s)	Blank(s)	Blank(s)	Blank(s)	Blank(s)	Blank(s)	3C	p2	p2C
72117629	1938	2009	71	71 years	White	White	Non-Spanish-Hispanic-Latino	Non-Hispanic White	White	Married (including common law)	Female	Hospital inpatient/outpatient or clinic	Insured	17	NJ: Hudson County (34017)	Not PRCDA	East	Vulva	Malignant	8.5.5 Carc of oth and ill-def sites, geniourinary tract	Unclassified	XI(f) Other and unspecified carcinomas	Vulva	Vulva	C51.9-Vulva, NOS	8070	Malignant	Well differentiated; Grade I	Not a paired site	Positive histology	8070/3: Squamous cell carcinoma, NOS	8070/3: Squamous cell carcinoma, NOS	8050-8089: squamous cell neoplasms	Not Brain	XI(f.10) Carcinomas of other specified sites	Vulva	Localized	Localized only	Localized	L	Blank(s)	Blank(s)	Blank(s)	Blank(s)	Blank(s)	Blank(s)	Blank(s)	Blank(s)	Blank(s)
51610367	1957	2009	51	51 years	White	White	Spanish-Hispanic-Latino	Hispanic (All Races)	White	Single (never married)	Female	Hospital inpatient/outpatient or clinic	Uninsured	71	CA: San Bernardino County (06071)	PRCDA	Pacific Coast	Vulva	Malignant	8.5.5 Carc of oth and ill-def sites, geniourinary tract	Unclassified	XI(f) Other and unspecified carcinomas	Vulva	Vulva	C51.1-Labium minus	8070	Malignant	Well differentiated; Grade I	Not a paired site	Positive histology	8070/3: Squamous cell carcinoma, NOS	8070/3: Squamous cell carcinoma, NOS	8050-8089: squamous cell neoplasms	Not Brain	XI(f.10) Carcinomas of other specified sites	Vulva	Localized	Localized only	Localized	L	Blank(s)	Blank(s)	Blank(s)	Blank(s)	Blank(s)	Blank(s)	Blank(s)	Blank(s)	Blank(s)
27468515	1940	2015	74	74 years	White	White	Non-Spanish-Hispanic-Latino	Non-Hispanic White	White	Widowed	Female	Hospital inpatient/outpatient or clinic	Insured	27	WA: Grays Harbor County (53027)	PRCDA	Pacific Coast	Vulva	Malignant	8.5.5 Carc of oth and ill-def sites, geniourinary tract	Unclassified	XI(f) Other and unspecified carcinomas	Vulva	Vulva	C51.9-Vulva, NOS	8070	Malignant	Moderately differentiated; Grade II	Not a paired site	Positive histology	8070/3: Squamous cell carcinoma, NOS	8070/3: Squamous cell carcinoma, NOS	8050-8089: squamous cell neoplasms	Not Brain	XI(f.10) Carcinomas of other specified sites	Vulva	Localized	Localized only	Localized	L	Blank(s)	Blank(s)	IB	T1b	N0	M0	Blank(s)	Blank(s)	Blank(s)
40010996	1925	2013	87	85+ years	White	White	Non-Spanish-Hispanic-Latino	Non-Hispanic White	White	Widowed	Female	Hospital inpatient/outpatient or clinic	Any Medicaid	37	CA: Los Angeles Registry (06037)	Not PRCDA	Pacific Coast	Vulva	Malignant	8.5.5 Carc of oth and ill-def sites, geniourinary tract	Unclassified	XI(f) Other and unspecified carcinomas	Vulva	Vulva	C51.9-Vulva, NOS	8071	Malignant	Moderately differentiated; Grade II	Not a paired site	Positive histology	8071/3: Squamous cell carcinoma, keratinizing, NOS	8071/3: Squamous cell carcinoma, keratinizing, NOS	8050-8089: squamous cell neoplasms	Not Brain	XI(f.10) Carcinomas of other specified sites	Vulva	Regional	Regional by direct extension only	Regional	RE	Blank(s)	Blank(s)	IB	T1b	N0	M0	Blank(s)	Blank(s)	Blank(s)
75413767	1946	2004	58	58 years	White	White	Non-Spanish-Hispanic-Latino	Non-Hispanic White	White	Divorced	Female	Hospital inpatient/outpatient or clinic	Blank(s)	175	GA: Laurens County (13175)	Not PRCDA	East	Vulva	Malignant	8.5.5 Carc of oth and ill-def sites, geniourinary tract	Unclassified	XI(f) Other and unspecified carcinomas	Vulva	Vulva	C51.9-Vulva, NOS	8070	Malignant	Unknown	Not a paired site	Positive histology	8070/3: Squamous cell carcinoma, NOS	8070/3: Squamous cell carcinoma, NOS	8050-8089: squamous cell neoplasms	Not Brain	XI(f.10) Carcinomas of other specified sites	Vulva	Localized	Localized only	Localized	L	Blank(s)	Blank(s)	Blank(s)	Blank(s)	Blank(s)	Blank(s)	Blank(s)	Blank(s)	Blank(s)
75510969	1971	2005	33	33 years	White	White	Non-Spanish-Hispanic-Latino	Non-Hispanic White	White	Unknown	Female	Laboratory only (hospital or private)	Blank(s)	139	GA: Hall County (13139)	Not PRCDA	East	Vulva	Malignant	8.5.5 Carc of oth and ill-def sites, geniourinary tract	Unclassified	XI(f) Other and unspecified carcinomas	Vulva	Vulva	C51.9-Vulva, NOS	8070	Malignant	Unknown	Not a paired site	Positive histology	8070/3: Squamous cell carcinoma, NOS	8070/3: Squamous cell carcinoma, NOS	8050-8089: squamous cell neoplasms	Not Brain	XI(f.10) Carcinomas of other specified sites	Vulva	Unknown/unstaged	Unknown/unstaged/unspecified/DCO	Unstaged/Unkown	U	Blank(s)	Blank(s)	Blank(s)	Blank(s)	Blank(s)	Blank(s)	Blank(s)	Blank(s)	Blank(s)
56044278	1938	2016	78	78 years	Black	Black	Non-Spanish-Hispanic-Latino	Non-Hispanic Black	Black	Married (including common law)	Female	Hospital inpatient/outpatient or clinic	Insured	19	CA: Fresno County (06019)	PRCDA	Pacific Coast	Vulva	Malignant	8.5.5 Carc of oth and ill-def sites, geniourinary tract	Unclassified	XI(f) Other and unspecified carcinomas	Vulva	Vulva	C51.9-Vulva, NOS	8070	Malignant	Poorly differentiated; Grade III	Not a paired site	Positive histology	8070/3: Squamous cell carcinoma, NOS	8070/3: Squamous cell carcinoma, NOS	8050-8089: squamous cell neoplasms	Not Brain	XI(f.10) Carcinomas of other specified sites	Vulva	Regional	Regional by both direct extension and lymph node involvement	Regional	Blank(s)	Blank(s)	Blank(s)	Blank(s)	Blank(s)	Blank(s)	Blank(s)	3A	c1B	c1B
62080535	1958	2007	48	48 years	White	White	Non-Spanish-Hispanic-Latino	Non-Hispanic White	White	Divorced	Female	Hospital inpatient/outpatient or clinic	Insured	79	LA: Rapides Parish (22079)	PRCDA	East	Vulva	Malignant	8.5.5 Carc of oth and ill-def sites, geniourinary tract	Unclassified	XI(f) Other and unspecified carcinomas	Vulva	Vulva	C51.9-Vulva, NOS	8070	Malignant	Moderately differentiated; Grade II	Not a paired site	Positive histology	8070/3: Squamous cell carcinoma, NOS	8070/3: Squamous cell carcinoma, NOS	8050-8089: squamous cell neoplasms	Not Brain	XI(f.10) Carcinomas of other specified sites	Vulva	Localized	Localized only	Localized	L	Blank(s)	Blank(s)	Blank(s)	Blank(s)	Blank(s)	Blank(s)	Blank(s)	Blank(s)	Blank(s)
73214713	1964	2011	47	47 years	White	White	Non-Spanish-Hispanic-Latino	Non-Hispanic White	White	Divorced	Female	Other hospital outpatient unit or surgery center (2006+)	Insured	41	NJ: Warren County (34041)	Not PRCDA	East	Vulva	Malignant	8.5.5 Carc of oth and ill-def sites, geniourinary tract	Unclassified	XI(f) Other and unspecified carcinomas	Vulva	Vulva	C51.9-Vulva, NOS	8070	Malignant	Unknown	Not a paired site	Positive histology	8070/3: Squamous cell carcinoma, NOS	8070/3: Squamous cell carcinoma, NOS	8050-8089: squamous cell neoplasms	Not Brain	XI(f.10) Carcinomas of other specified sites	Vulva	Localized	Localized only	Localized	L	Blank(s)	Blank(s)	UNK Stage	T1b	NX	M0	Blank(s)	Blank(s)	Blank(s)
13490869	1958	2004	45	45 years	Black	Black	Non-Spanish-Hispanic-Latino	Non-Hispanic Black	Black	Married (including common law)	Female	Hospital inpatient/outpatient or clinic	Blank(s)	125	MI: Oakland County (26125)	Not PRCDA	Northern Plains	Vulva	Malignant	8.5.5 Carc of oth and ill-def sites, geniourinary tract	Unclassified	XI(f) Other and unspecified carcinomas	Vulva	Vulva	C51.9-Vulva, NOS	8071	Malignant	Moderately differentiated; Grade II	Not a paired site	Positive histology	8071/3: Squamous cell carcinoma, keratinizing, NOS	8071/3: Squamous cell carcinoma, keratinizing, NOS	8050-8089: squamous cell neoplasms	Not Brain	XI(f.10) Carcinomas of other specified sites	Vulva	Regional	Regional by direct extension only	Regional	RE	Blank(s)	Blank(s)	Blank(s)	Blank(s)	Blank(s)	Blank(s)	Blank(s)	Blank(s)	Blank(s)
52160975	1954	2009	55	55 years	White	White	Non-Spanish-Hispanic-Latino	Non-Hispanic White	White	Married (including common law)	Female	Hospital inpatient/outpatient or clinic	Any Medicaid	29	CA: Kern County (06029)	PRCDA	Pacific Coast	Vulva	Malignant	8.5.5 Carc of oth and ill-def sites, geniourinary tract	Unclassified	XI(f) Other and unspecified carcinomas	Vulva	Vulva	C51.9-Vulva, NOS	8071	Malignant	Well differentiated; Grade I	Not a paired site	Positive histology	8071/3: Squamous cell carcinoma, keratinizing, NOS	8071/3: Squamous cell carcinoma, keratinizing, NOS	8050-8089: squamous cell neoplasms	Not Brain	XI(f.10) Carcinomas of other specified sites	Vulva	Regional	Regional by direct extension only	Regional	RE	Blank(s)	Blank(s)	Blank(s)	Blank(s)	Blank(s)	Blank(s)	Blank(s)	Blank(s)	Blank(s)
77068062	1970	2012	41	41 years	White	White	Non-Spanish-Hispanic-Latino	Non-Hispanic White	White	Widowed	Female	Hospital inpatient/outpatient or clinic	Any Medicaid	109	GA: Evans County (13109)	Not PRCDA	East	Vulva	Malignant	8.5.5 Carc of oth and ill-def sites, geniourinary tract	Unclassified	XI(f) Other and unspecified carcinomas	Vulva	Vulva	C51.9-Vulva, NOS	8070	Malignant	Unknown	Not a paired site	Positive histology	8070/3: Squamous cell carcinoma, NOS	8070/3: Squamous cell carcinoma, NOS	8050-8089: squamous cell neoplasms	Not Brain	XI(f.10) Carcinomas of other specified sites	Vulva	Localized	Localized only	Localized	L	Blank(s)	Blank(s)	IA	T1a	N0	M0	Blank(s)	Blank(s)	Blank(s)
26960826	1928	2012	84	84 years	White	White	Non-Spanish-Hispanic-Latino	Non-Hispanic White	White	Divorced	Female	Hospital inpatient/outpatient or clinic	Insured/No specifics	33	WA: King County (53033)	PRCDA	Pacific Coast	Vulva	Malignant	8.5.5 Carc of oth and ill-def sites, geniourinary tract	Unclassified	XI(f) Other and unspecified carcinomas	Vulva	Vulva	C51.9-Vulva, NOS	8070	Malignant	Moderately differentiated; Grade II	Not a paired site	Positive histology	8070/3: Squamous cell carcinoma, NOS	8070/3: Squamous cell carcinoma, NOS	8050-8089: squamous cell neoplasms	Not Brain	XI(f.10) Carcinomas of other specified sites	Vulva	Regional	Regional lymph nodes involved only	Regional	RN	Blank(s)	Blank(s)	IIIA	T1b	N1a	M0	Blank(s)	Blank(s)	Blank(s)
59734087	1970	2016	45	45 years	White	White	Non-Spanish-Hispanic-Latino	Non-Hispanic White	White	Divorced	Female	Hospital inpatient/outpatient or clinic	Any Medicaid	155	KY: Marion County (21155)	Not PRCDA	East	Vulva	Malignant	8.5.5 Carc of oth and ill-def sites, geniourinary tract	Unclassified	XI(f) Other and unspecified carcinomas	Vulva	Vulva	C51.9-Vulva, NOS	8070	Malignant	Well differentiated; Grade I	Not a paired site	Positive histology	8070/3: Squamous cell carcinoma, NOS	8070/3: Squamous cell carcinoma, NOS	8050-8089: squamous cell neoplasms	Not Brain	XI(f.10) Carcinomas of other specified sites	Vulva	Localized	Localized only	Localized	Blank(s)	Blank(s)	Blank(s)	Blank(s)	Blank(s)	Blank(s)	Blank(s)	99	pX	c0
40011281	1956	2013	57	57 years	White	White	Non-Spanish-Hispanic-Latino	Non-Hispanic White	White	Divorced	Female	Hospital inpatient/outpatient or clinic	Insured	37	CA: Los Angeles Registry (06037)	Not PRCDA	Pacific Coast	Vulva	Malignant	8.5.5 Carc of oth and ill-def sites, geniourinary tract	Unclassified	XI(f) Other and unspecified carcinomas	Vulva	Vulva	C51.0-Labium majus	8071	Malignant	Poorly differentiated; Grade III	Not a paired site	Positive histology	8071/3: Squamous cell carcinoma, keratinizing, NOS	8071/3: Squamous cell carcinoma, keratinizing, NOS	8050-8089: squamous cell neoplasms	Not Brain	XI(f.10) Carcinomas of other specified sites	Vulva	Regional	Regional lymph nodes involved only	Regional	RN	Blank(s)	Blank(s)	IIIA	T1NOS	N1b	M0	Blank(s)	Blank(s)	Blank(s)
70995823	1948	2005	57	57 years	White	White	Non-Spanish-Hispanic-Latino	Non-Hispanic White	White	Divorced	Female	Hospital inpatient/outpatient or clinic	Blank(s)	29	NJ: Ocean County (34029)	Not PRCDA	East	Vulva	Malignant	8.5.5 Carc of oth and ill-def sites, geniourinary tract	Unclassified	XI(f) Other and unspecified carcinomas	Vulva	Vulva	C51.9-Vulva, NOS	8070	Malignant	Well differentiated; Grade I	Not a paired site	Positive histology	8070/3: Squamous cell carcinoma, NOS	8070/3: Squamous cell carcinoma, NOS	8050-8089: squamous cell neoplasms	Not Brain	XI(f.10) Carcinomas of other specified sites	Vulva	Localized	Localized only	Localized	L	Blank(s)	Blank(s)	Blank(s)	Blank(s)	Blank(s)	Blank(s)	Blank(s)	Blank(s)	Blank(s)
3432834	1948	2005	57	57 years	White	White	Non-Spanish-Hispanic-Latino	Non-Hispanic White	White	Single (never married)	Female	Hospital inpatient/outpatient or clinic	Blank(s)	75	CA: San Francisco County (06075)	Not PRCDA	Pacific Coast	Vulva	Malignant	8.5.5 Carc of oth and ill-def sites, geniourinary tract	Unclassified	XI(f) Other and unspecified carcinomas	Vulva	Vulva	C51.9-Vulva, NOS	8071	Malignant	Well differentiated; Grade I	Not a paired site	Positive histology	8071/3: Squamous cell carcinoma, keratinizing, NOS	8071/3: Squamous cell carcinoma, keratinizing, NOS	8050-8089: squamous cell neoplasms	Not Brain	XI(f.10) Carcinomas of other specified sites	Vulva	Localized	Localized only	Localized	L	Blank(s)	Blank(s)	Blank(s)	Blank(s)	Blank(s)	Blank(s)	Blank(s)	Blank(s)	Blank(s)
77643560	1950	2015	65	65 years	Other (American Indian/AK Native, Asian/Pacific Islander)	Asian or Pacific Islander	Non-Spanish-Hispanic-Latino	Non-Hispanic Asian or Pacific Islander	Asian Indian or Pakistani, NOS (1988+)	Married (including common law)	Female	Hospital inpatient/outpatient or clinic	Insured/No specifics	47	GA: Catoosa County (13047)	Not PRCDA	East	Vulva	Malignant	8.5.5 Carc of oth and ill-def sites, geniourinary tract	Unclassified	XI(f) Other and unspecified carcinomas	Vulva	Vulva	C51.9-Vulva, NOS	8071	Malignant	Moderately differentiated; Grade II	Not a paired site	Positive histology	8071/3: Squamous cell carcinoma, keratinizing, NOS	8071/3: Squamous cell carcinoma, keratinizing, NOS	8050-8089: squamous cell neoplasms	Not Brain	XI(f.10) Carcinomas of other specified sites	Vulva	Regional	Regional by both direct extension and lymph node involvement	Regional	RE+RN	Blank(s)	Blank(s)	IIIA	T2	N1NOS	M0	Blank(s)	Blank(s)	Blank(s)
56066438	1931	2016	85	85+ years	White	White	Spanish-Hispanic-Latino	Hispanic (All Races)	White	Single (never married)	Female	Hospital inpatient/outpatient or clinic	Insured	67	CA: Sacramento County (06067)	PRCDA	Pacific Coast	Vulva	Malignant	8.5.5 Carc of oth and ill-def sites, geniourinary tract	Unclassified	XI(f) Other and unspecified carcinomas	Vulva	Vulva	C51.9-Vulva, NOS	8070	Malignant	Well differentiated; Grade I	Not a paired site	Positive histology	8070/3: Squamous cell carcinoma, NOS	8070/3: Squamous cell carcinoma, NOS	8050-8089: squamous cell neoplasms	Not Brain	XI(f.10) Carcinomas of other specified sites	Vulva	Localized	Localized only	Localized	Blank(s)	Blank(s)	Blank(s)	Blank(s)	Blank(s)	Blank(s)	Blank(s)	1B	c1B	c0
55429353	1938	2015	77	77 years	White	White	Non-Spanish-Hispanic-Latino	Non-Hispanic White	White	Married (including common law)	Female	Hospital inpatient/outpatient or clinic	Insured	97	CA: Sonoma County (06097)	PRCDA	Pacific Coast	Vulva	Malignant	8.5.5 Carc of oth and ill-def sites, geniourinary tract	Unclassified	XI(f) Other and unspecified carcinomas	Vulva	Vulva	C51.9-Vulva, NOS	8071	Malignant	Poorly differentiated; Grade III	Not a paired site	Positive histology	8071/3: Squamous cell carcinoma, keratinizing, NOS	8071/3: Squamous cell carcinoma, keratinizing, NOS	8050-8089: squamous cell neoplasms	Not Brain	XI(f.10) Carcinomas of other specified sites	Vulva	Regional	Regional lymph nodes involved only	Regional	RN	Blank(s)	Blank(s)	IIIA	T1b	N1NOS	M0	Blank(s)	Blank(s)	Blank(s)
55470794	1964	2015	51	51 years	White	White	Non-Spanish-Hispanic-Latino	Non-Hispanic White	White	Divorced	Female	Hospital inpatient/outpatient or clinic	Insured	99	CA: Stanislaus County (06099)	Not PRCDA	Pacific Coast	Vulva	Malignant	8.5.5 Carc of oth and ill-def sites, geniourinary tract	Unclassified	XI(f) Other and unspecified carcinomas	Vulva	Vulva	C51.9-Vulva, NOS	8070	Malignant	Well differentiated; Grade I	Not a paired site	Positive histology	8070/3: Squamous cell carcinoma, NOS	8070/3: Squamous cell carcinoma, NOS	8050-8089: squamous cell neoplasms	Not Brain	XI(f.10) Carcinomas of other specified sites	Vulva	Regional	Regional by direct extension only	Regional	RE	Blank(s)	Blank(s)	IB	T1b	N0	M0	Blank(s)	Blank(s)	Blank(s)
62788660	1963	2013	49	49 years	White	White	Non-Spanish-Hispanic-Latino	Non-Hispanic White	White	Divorced	Female	Hospital inpatient/outpatient or clinic	Any Medicaid	105	LA: Tangipahoa Parish (22105)	Not PRCDA	East	Vulva	Malignant	8.5.5 Carc of oth and ill-def sites, geniourinary tract	Unclassified	XI(f) Other and unspecified carcinomas	Vulva	Vulva	C51.9-Vulva, NOS	8070	Malignant	Unknown	Not a paired site	Positive histology	8070/3: Squamous cell carcinoma, NOS	8070/3: Squamous cell carcinoma, NOS	8050-8089: squamous cell neoplasms	Not Brain	XI(f.10) Carcinomas of other specified sites	Vulva	Localized	Localized only	Localized	L	Blank(s)	Blank(s)	IA	T1a	N0	M0	Blank(s)	Blank(s)	Blank(s)
53723376	1950	2012	61	61 years	White	White	Non-Spanish-Hispanic-Latino	Non-Hispanic White	White	Single (never married)	Female	Hospital inpatient/outpatient or clinic	Insured/No specifics	71	CA: San Bernardino County (06071)	PRCDA	Pacific Coast	Vulva	Malignant	8.5.5 Carc of oth and ill-def sites, geniourinary tract	Unclassified	XI(f) Other and unspecified carcinomas	Vulva	Vulva	C51.9-Vulva, NOS	8070	Malignant	Unknown	Not a paired site	Positive histology	8070/3: Squamous cell carcinoma, NOS	8070/3: Squamous cell carcinoma, NOS	8050-8089: squamous cell neoplasms	Not Brain	XI(f.10) Carcinomas of other specified sites	Vulva	Localized	Localized only	Localized	L	Blank(s)	Blank(s)	IA	T1a	N0	M0	Blank(s)	Blank(s)	Blank(s)
20667959	1931	2016	85	85+ years	White	White	Non-Spanish-Hispanic-Latino	Non-Hispanic White	White	Widowed	Female	Hospital inpatient/outpatient or clinic	Insured	55	IA: Delaware County (19055)	Not PRCDA	Northern Plains	Vulva	Malignant	8.5.5 Carc of oth and ill-def sites, geniourinary tract	Unclassified	XI(f) Other and unspecified carcinomas	Vulva	Vulva	C51.9-Vulva, NOS	8071	Malignant	Moderately differentiated; Grade II	Not a paired site	Positive histology	8071/3: Squamous cell carcinoma, keratinizing, NOS	8071/3: Squamous cell carcinoma, keratinizing, NOS	8050-8089: squamous cell neoplasms	Not Brain	XI(f.10) Carcinomas of other specified sites	Vulva	Localized	Localized only	Localized	Blank(s)	Blank(s)	Blank(s)	Blank(s)	Blank(s)	Blank(s)	Blank(s)	1A	p1A	p0
63330416	1972	2015	42	42 years	Black	Black	Non-Spanish-Hispanic-Latino	Non-Hispanic Black	Black	Married (including common law)	Female	Hospital inpatient/outpatient or clinic	Insured	115	LA: Vernon Parish (22115)	Not PRCDA	East	Vulva	Malignant	8.5.5 Carc of oth and ill-def sites, geniourinary tract	Unclassified	XI(f) Other and unspecified carcinomas	Vulva	Vulva	C51.9-Vulva, NOS	8070	Malignant	Unknown	Left - origin of primary	Positive histology	8070/3: Squamous cell carcinoma, NOS	8070/3: Squamous cell carcinoma, NOS	8050-8089: squamous cell neoplasms	Not Brain	XI(f.10) Carcinomas of other specified sites	Vulva	Localized	Localized only	Localized	L	Blank(s)	Blank(s)	INOS	T1NOS	N0	M0	Blank(s)	Blank(s)	Blank(s)
62779001	1969	2013	43	43 years	White	White	Non-Spanish-Hispanic-Latino	Non-Hispanic White	White	Single (never married)	Female	Hospital inpatient/outpatient or clinic	Any Medicaid	19	LA: Calcasieu Parish (22019)	Not PRCDA	East	Vulva	Malignant	8.5.5 Carc of oth and ill-def sites, geniourinary tract	Unclassified	XI(f) Other and unspecified carcinomas	Vulva	Vulva	C51.9-Vulva, NOS	8070	Malignant	Unknown	Not a paired site	Positive histology	8070/3: Squamous cell carcinoma, NOS	8070/3: Squamous cell carcinoma, NOS	8050-8089: squamous cell neoplasms	Not Brain	XI(f.10) Carcinomas of other specified sites	Vulva	Localized	Localized only	Localized	L	Blank(s)	Blank(s)	IB	T1b	N0	M0	Blank(s)	Blank(s)	Blank(s)
51109361	1943	2007	64	64 years	White	White	Non-Spanish-Hispanic-Latino	Non-Hispanic White	White	Married (including common law)	Female	Hospital inpatient/outpatient or clinic	Insured	59	CA: Orange County (06059)	Not PRCDA	Pacific Coast	Vulva	Malignant	8.5.5 Carc of oth and ill-def sites, geniourinary tract	Unclassified	XI(f) Other and unspecified carcinomas	Vulva	Vulva	C51.9-Vulva, NOS	8070	Malignant	Moderately differentiated; Grade II	Not a paired site	Positive histology	8070/3: Squamous cell carcinoma, NOS	8070/3: Squamous cell carcinoma, NOS	8050-8089: squamous cell neoplasms	Not Brain	XI(f.10) Carcinomas of other specified sites	Vulva	Localized	Localized only	Localized	L	Blank(s)	Blank(s)	Blank(s)	Blank(s)	Blank(s)	Blank(s)	Blank(s)	Blank(s)	Blank(s)
73748457	1971	2014	43	43 years	White	White	Non-Spanish-Hispanic-Latino	Non-Hispanic White	White	Divorced	Female	Hospital inpatient/outpatient or clinic	Insured	37	NJ: Sussex County (34037)	Not PRCDA	East	Vulva	Malignant	8.5.5 Carc of oth and ill-def sites, geniourinary tract	Unclassified	XI(f) Other and unspecified carcinomas	Vulva	Vulva	C51.9-Vulva, NOS	8070	Malignant	Unknown	Right - origin of primary	Positive histology	8070/3: Squamous cell carcinoma, NOS	8070/3: Squamous cell carcinoma, NOS	8050-8089: squamous cell neoplasms	Not Brain	XI(f.10) Carcinomas of other specified sites	Vulva	Localized	Localized only	Localized	L	Blank(s)	Blank(s)	IA	T1a	N0	M0	Blank(s)	Blank(s)	Blank(s)
62742572	1953	2012	58	58 years	White	White	Non-Spanish-Hispanic-Latino	Non-Hispanic White	White	Widowed	Female	Hospital inpatient/outpatient or clinic	Insured/No specifics	111	LA: Union Parish (22111)	Not PRCDA	East	Vulva	Malignant	8.5.5 Carc of oth and ill-def sites, geniourinary tract	Unclassified	XI(f) Other and unspecified carcinomas	Vulva	Vulva	C51.9-Vulva, NOS	8070	Malignant	Moderately differentiated; Grade II	Not a paired site	Positive histology	8070/3: Squamous cell carcinoma, NOS	8070/3: Squamous cell carcinoma, NOS	8050-8089: squamous cell neoplasms	Not Brain	XI(f.10) Carcinomas of other specified sites	Vulva	Regional	Regional by both direct extension and lymph node involvement	Regional	RE+RN	Blank(s)	Blank(s)	IIIA	T1b	N1NOS	M0	Blank(s)	Blank(s)	Blank(s)
14526615	1969	2010	41	41 years	White	White	Non-Spanish-Hispanic-Latino	Non-Hispanic White	White	Married (including common law)	Female	Hospital inpatient/outpatient or clinic	Insured	163	MI: Wayne County (26163)	Not PRCDA	Northern Plains	Vulva	Malignant	8.5.5 Carc of oth and ill-def sites, geniourinary tract	Unclassified	XI(f) Other and unspecified carcinomas	Vulva	Vulva	C51.9-Vulva, NOS	8070	Malignant	Moderately differentiated; Grade II	Not a paired site	Positive histology	8070/3: Squamous cell carcinoma, NOS	8070/3: Squamous cell carcinoma, NOS	8050-8089: squamous cell neoplasms	Not Brain	XI(f.10) Carcinomas of other specified sites	Vulva	Localized	Localized only	Localized	L	Blank(s)	Blank(s)	IB	T1b	N0	M0	Blank(s)	Blank(s)	Blank(s)
63326549	1940	2015	74	74 years	White	White	Non-Spanish-Hispanic-Latino	Non-Hispanic White	White	Married (including common law)	Female	Hospital inpatient/outpatient or clinic	Insured	71	LA: Orleans Parish (22071)	Not PRCDA	East	Vulva	Malignant	8.5.5 Carc of oth and ill-def sites, geniourinary tract	Unclassified	XI(f) Other and unspecified carcinomas	Vulva	Vulva	C51.9-Vulva, NOS	8071	Malignant	Well differentiated; Grade I	Not a paired site	Positive histology	8071/3: Squamous cell carcinoma, keratinizing, NOS	8071/3: Squamous cell carcinoma, keratinizing, NOS	8050-8089: squamous cell neoplasms	Not Brain	XI(f.10) Carcinomas of other specified sites	Vulva	Localized	Localized only	Localized	L	Blank(s)	Blank(s)	IB	T1b	N0	M0	Blank(s)	Blank(s)	Blank(s)
59357929	1959	2014	55	55 years	White	White	Non-Spanish-Hispanic-Latino	Non-Hispanic White	White	Single (never married)	Female	Hospital inpatient/outpatient or clinic	Insured	37	KY: Campbell County (21037)	Not PRCDA	East	Vulva	Malignant	8.5.5 Carc of oth and ill-def sites, geniourinary tract	Unclassified	XI(f) Other and unspecified carcinomas	Vulva	Vulva	C51.9-Vulva, NOS	8083	Malignant	Poorly differentiated; Grade III	Not a paired site	Positive histology	8083/3: Basaloid squamous cell carcinoma	8083/3: Basaloid squamous cell carcinoma	8050-8089: squamous cell neoplasms	Not Brain	XI(f.10) Carcinomas of other specified sites	Vulva	Localized	Localized only	Localized	L	Blank(s)	Blank(s)	IB	T1b	N0	M0	Blank(s)	Blank(s)	Blank(s)
61394029	1956	2007	51	51 years	Black	Black	Non-Spanish-Hispanic-Latino	Non-Hispanic Black	Black	Married (including common law)	Female	Hospital inpatient/outpatient or clinic	Insured/No specifics	101	LA: St. Mary Parish (22101)	PRCDA	East	Vulva	Malignant	8.5.5 Carc of oth and ill-def sites, geniourinary tract	Unclassified	XI(f) Other and unspecified carcinomas	Vulva	Vulva	C51.9-Vulva, NOS	8071	Malignant	Well differentiated; Grade I	Not a paired site	Positive histology	8071/3: Squamous cell carcinoma, keratinizing, NOS	8071/3: Squamous cell carcinoma, keratinizing, NOS	8050-8089: squamous cell neoplasms	Not Brain	XI(f.10) Carcinomas of other specified sites	Vulva	Localized	Localized only	Localized	L	Blank(s)	Blank(s)	Blank(s)	Blank(s)	Blank(s)	Blank(s)	Blank(s)	Blank(s)	Blank(s)
58455392	1929	2008	78	78 years	White	White	Non-Spanish-Hispanic-Latino	Non-Hispanic White	White	Divorced	Female	Hospital inpatient/outpatient or clinic	Insured	67	KY: Fayette County (21067)	Not PRCDA	East	Vulva	Malignant	8.5.5 Carc of oth and ill-def sites, geniourinary tract	Unclassified	XI(f) Other and unspecified carcinomas	Vulva	Vulva	C51.9-Vulva, NOS	8070	Malignant	Unknown	Not a paired site	Positive histology	8070/3: Squamous cell carcinoma, NOS	8070/3: Squamous cell carcinoma, NOS	8050-8089: squamous cell neoplasms	Not Brain	XI(f.10) Carcinomas of other specified sites	Vulva	Localized	Localized only	Localized	L	Blank(s)	Blank(s)	Blank(s)	Blank(s)	Blank(s)	Blank(s)	Blank(s)	Blank(s)	Blank(s)
77174147	1944	2014	70	70 years	White	White	Non-Spanish-Hispanic-Latino	Non-Hispanic White	White	Widowed	Female	Hospital inpatient/outpatient or clinic	Insured/No specifics	137	GA: Habersham County (13137)	Not PRCDA	East	Vulva	Malignant	8.5.5 Carc of oth and ill-def sites, geniourinary tract	Unclassified	XI(f) Other and unspecified carcinomas	Vulva	Vulva	C51.9-Vulva, NOS	8071	Malignant	Moderately differentiated; Grade II	Not a paired site	Positive histology	8071/3: Squamous cell carcinoma, keratinizing, NOS	8071/3: Squamous cell carcinoma, keratinizing, NOS	8050-8089: squamous cell neoplasms	Not Brain	XI(f.10) Carcinomas of other specified sites	Vulva	Localized	Localized only	Localized	L	Blank(s)	Blank(s)	IB	T1b	N0	M0	Blank(s)	Blank(s)	Blank(s)
53176516	1942	2011	69	69 years	Black	Black	Non-Spanish-Hispanic-Latino	Non-Hispanic Black	Black	Unknown	Female	Hospital inpatient/outpatient or clinic	Insured	65	CA: Riverside County (06065)	PRCDA	Pacific Coast	Vulva	Malignant	8.5.5 Carc of oth and ill-def sites, geniourinary tract	Unclassified	XI(f) Other and unspecified carcinomas	Vulva	Vulva	C51.9-Vulva, NOS	8070	Malignant	Well differentiated; Grade I	Not a paired site	Positive histology	8070/3: Squamous cell carcinoma, NOS	8070/3: Squamous cell carcinoma, NOS	8050-8089: squamous cell neoplasms	Not Brain	XI(f.10) Carcinomas of other specified sites	Vulva	Regional	Regional by direct extension only	Regional	RE	Blank(s)	Blank(s)	II	T2	N0	M0	Blank(s)	Blank(s)	Blank(s)
39878495	1937	2011	74	74 years	White	White	Non-Spanish-Hispanic-Latino	Non-Hispanic White	White	Single (never married)	Female	Hospital inpatient/outpatient or clinic	Insured/No specifics	37	CA: Los Angeles Registry (06037)	Not PRCDA	Pacific Coast	Vulva	Malignant	8.5.5 Carc of oth and ill-def sites, geniourinary tract	Unclassified	XI(f) Other and unspecified carcinomas	Vulva	Vulva	C51.1-Labium minus	8071	Malignant	Poorly differentiated; Grade III	Not a paired site	Positive histology	8071/3: Squamous cell carcinoma, keratinizing, NOS	8071/3: Squamous cell carcinoma, keratinizing, NOS	8050-8089: squamous cell neoplasms	Not Brain	XI(f.10) Carcinomas of other specified sites	Vulva	Regional	Regional lymph nodes involved only	Regional	RN	Blank(s)	Blank(s)	IIIA	T1b	N1b	M0	Blank(s)	Blank(s)	Blank(s)
73176246	1953	2012	59	59 years	White	White	Non-Spanish-Hispanic-Latino	Non-Hispanic White	White	Single (never married)	Female	Hospital inpatient/outpatient or clinic	Insured	29	NJ: Ocean County (34029)	Not PRCDA	East	Vulva	Malignant	8.5.5 Carc of oth and ill-def sites, geniourinary tract	Unclassified	XI(f) Other and unspecified carcinomas	Vulva	Vulva	C51.1-Labium minus	8070	Malignant	Moderately differentiated; Grade II	Not a paired site	Positive histology	8070/3: Squamous cell carcinoma, NOS	8070/3: Squamous cell carcinoma, NOS	8050-8089: squamous cell neoplasms	Not Brain	XI(f.10) Carcinomas of other specified sites	Vulva	Localized	Localized only	Localized	L	Blank(s)	Blank(s)	IB	T1b	N0	M0	Blank(s)	Blank(s)	Blank(s)
4105781	1955	2013	58	58 years	Other (American Indian/AK Native, Asian/Pacific Islander)	Asian or Pacific Islander	Non-Spanish-Hispanic-Latino	Non-Hispanic Asian or Pacific Islander	Chinese	Married (including common law)	Female	Hospital inpatient/outpatient or clinic	Insured	75	CA: San Francisco County (06075)	Not PRCDA	Pacific Coast	Vulva	Malignant	8.5.5 Carc of oth and ill-def sites, geniourinary tract	Unclassified	XI(f) Other and unspecified carcinomas	Vulva	Vulva	C51.9-Vulva, NOS	8071	Malignant	Moderately differentiated; Grade II	Not a paired site	Positive histology	8071/3: Squamous cell carcinoma, keratinizing, NOS	8071/3: Squamous cell carcinoma, keratinizing, NOS	8050-8089: squamous cell neoplasms	Not Brain	XI(f.10) Carcinomas of other specified sites	Vulva	Regional	Regional by direct extension only	Regional	RE	Blank(s)	Blank(s)	II	T2	N0	M0	Blank(s)	Blank(s)	Blank(s)
27002417	1925	2013	87	85+ years	White	White	Non-Spanish-Hispanic-Latino	Non-Hispanic White	White	Married (including common law)	Female	Hospital inpatient/outpatient or clinic	Insured	33	WA: King County (53033)	PRCDA	Pacific Coast	Vulva	Malignant	8.5.5 Carc of oth and ill-def sites, geniourinary tract	Unclassified	XI(f) Other and unspecified carcinomas	Vulva	Vulva	C51.9-Vulva, NOS	8071	Malignant	Well differentiated; Grade I	Not a paired site	Positive histology	8071/3: Squamous cell carcinoma, keratinizing, NOS	8071/3: Squamous cell carcinoma, keratinizing, NOS	8050-8089: squamous cell neoplasms	Not Brain	XI(f.10) Carcinomas of other specified sites	Vulva	Localized	Localized only	Localized	L	Blank(s)	Blank(s)	IB	T1b	N0	M0	Blank(s)	Blank(s)	Blank(s)
77219194	1963	2015	52	52 years	Black	Black	Non-Spanish-Hispanic-Latino	Non-Hispanic Black	Black	Married (including common law)	Female	Hospital inpatient/outpatient or clinic	Insured	161	GA: Jeff Davis County (13161)	Not PRCDA	East	Vulva	Malignant	8.5.5 Carc of oth and ill-def sites, geniourinary tract	Unclassified	XI(f) Other and unspecified carcinomas	Vulva	Vulva	C51.9-Vulva, NOS	8071	Malignant	Moderately differentiated; Grade II	Not a paired site	Positive histology	8071/3: Squamous cell carcinoma, keratinizing, NOS	8071/3: Squamous cell carcinoma, keratinizing, NOS	8050-8089: squamous cell neoplasms	Not Brain	XI(f.10) Carcinomas of other specified sites	Vulva	Localized	Localized only	Localized	L	Blank(s)	Blank(s)	IA	T1a	N0	M0	Blank(s)	Blank(s)	Blank(s)
20622772	1932	2014	81	81 years	White	White	Non-Spanish-Hispanic-Latino	Non-Hispanic White	White	Widowed	Female	Hospital inpatient/outpatient or clinic	Insured	43	IA: Clayton County (19043)	Not PRCDA	Northern Plains	Vulva	Malignant	8.5.5 Carc of oth and ill-def sites, geniourinary tract	Unclassified	XI(f) Other and unspecified carcinomas	Vulva	Vulva	C51.1-Labium minus	8074	Malignant	Undifferentiated; anaplastic; Grade IV	Not a paired site	Positive histology	8074/3: Squamous cell carcinoma, spindle cell	8074/3: Squamous cell carcinoma, spindle cell	8050-8089: squamous cell neoplasms	Not Brain	XI(f.10) Carcinomas of other specified sites	Vulva	Localized	Localized only	Localized	L	Blank(s)	Blank(s)	IB	T1b	N0	M0	Blank(s)	Blank(s)	Blank(s)
54405243	1928	2014	86	85+ years	White	White	Non-Spanish-Hispanic-Latino	Non-Hispanic White	White	Unknown	Female	Hospital inpatient/outpatient or clinic	Insured	67	CA: Sacramento County (06067)	PRCDA	Pacific Coast	Vulva	Malignant	8.5.5 Carc of oth and ill-def sites, geniourinary tract	Unclassified	XI(f) Other and unspecified carcinomas	Vulva	Vulva	C51.0-Labium majus	8070	Malignant	Unknown	Not a paired site	Positive histology	8070/3: Squamous cell carcinoma, NOS	8070/3: Squamous cell carcinoma, NOS	8050-8089: squamous cell neoplasms	Not Brain	XI(f.10) Carcinomas of other specified sites	Vulva	Regional	Regional by both direct extension and lymph node involvement	Regional	RE+RN	Blank(s)	Blank(s)	IIIA	T2	N1b	M0	Blank(s)	Blank(s)	Blank(s)
52740482	1954	2011	56	56 years	White	White	Non-Spanish-Hispanic-Latino	Non-Hispanic White	White	Divorced	Female	Hospital inpatient/outpatient or clinic	Insured	73	CA: San Diego County (06073)	PRCDA	Pacific Coast	Vulva	Malignant	8.5.5 Carc of oth and ill-def sites, geniourinary tract	Unclassified	XI(f) Other and unspecified carcinomas	Vulva	Vulva	C51.0-Labium majus	8070	Malignant	Well differentiated; Grade I	Not a paired site	Positive histology	8070/3: Squamous cell carcinoma, NOS	8070/3: Squamous cell carcinoma, NOS	8050-8089: squamous cell neoplasms	Not Brain	XI(f.10) Carcinomas of other specified sites	Vulva	Localized	Localized only	Localized	L	Blank(s)	Blank(s)	IB	T1b	N0	M0	Blank(s)	Blank(s)	Blank(s)
54360912	1956	2013	57	57 years	White	White	Non-Spanish-Hispanic-Latino	Non-Hispanic White	White	Divorced	Female	Hospital inpatient/outpatient or clinic	Insured	111	CA: Ventura County (06111)	Not PRCDA	Pacific Coast	Vulva	Malignant	8.5.5 Carc of oth and ill-def sites, geniourinary tract	Unclassified	XI(f) Other and unspecified carcinomas	Vulva	Vulva	C51.9-Vulva, NOS	8071	Malignant	Unknown	Not a paired site	Positive histology	8071/3: Squamous cell carcinoma, keratinizing, NOS	8071/3: Squamous cell carcinoma, keratinizing, NOS	8050-8089: squamous cell neoplasms	Not Brain	XI(f.10) Carcinomas of other specified sites	Vulva	Localized	Localized only	Localized	L	Blank(s)	Blank(s)	IB	T1b	N0	M0	Blank(s)	Blank(s)	Blank(s)
20635064	1936	2015	78	78 years	Unknown	Unknown	Non-Spanish-Hispanic-Latino	Non-Hispanic Unknown Race	Unknown	Married (including common law)	Female	Hospital inpatient/outpatient or clinic	Insured/No specifics	45	IA: Clinton County (19045)	Not PRCDA	Northern Plains	Vulva	Malignant	8.5.5 Carc of oth and ill-def sites, geniourinary tract	Unclassified	XI(f) Other and unspecified carcinomas	Vulva	Vulva	C51.9-Vulva, NOS	8070	Malignant	Moderately differentiated; Grade II	Not a paired site	Positive histology	8070/3: Squamous cell carcinoma, NOS	8070/3: Squamous cell carcinoma, NOS	8050-8089: squamous cell neoplasms	Not Brain	XI(f.10) Carcinomas of other specified sites	Vulva	Localized	Localized only	Localized	L	Blank(s)	Blank(s)	IB	T1b	N0	M0	Blank(s)	Blank(s)	Blank(s)
77720478	1968	2016	48	48 years	White	White	Non-Spanish-Hispanic-Latino	Non-Hispanic White	White	Widowed	Female	Hospital inpatient/outpatient or clinic	Any Medicaid	223	GA: Paulding County (13223)	Not PRCDA	East	Vulva	Malignant	8.5.5 Carc of oth and ill-def sites, geniourinary tract	Unclassified	XI(f) Other and unspecified carcinomas	Vulva	Vulva	C51.9-Vulva, NOS	8071	Malignant	Moderately differentiated; Grade II	Not a paired site	Positive histology	8071/3: Squamous cell carcinoma, keratinizing, NOS	8071/3: Squamous cell carcinoma, keratinizing, NOS	8050-8089: squamous cell neoplasms	Not Brain	XI(f.10) Carcinomas of other specified sites	Vulva	Localized	Localized only	Localized	Blank(s)	Blank(s)	Blank(s)	Blank(s)	Blank(s)	Blank(s)	Blank(s)	1B	p1B	p0
38319456	1937	2005	68	68 years	White	White	Spanish-Hispanic-Latino	Hispanic (All Races)	White	Married (including common law)	Female	Laboratory only (hospital or private)	Blank(s)	37	CA: Los Angeles Registry (06037)	Not PRCDA	Pacific Coast	Vulva	Malignant	8.5.5 Carc of oth and ill-def sites, geniourinary tract	Unclassified	XI(f) Other and unspecified carcinomas	Vulva	Vulva	C51.9-Vulva, NOS	8076	Malignant	Unknown	Not a paired site	Positive histology	8076/3: Squamous cell carcinoma, micro-invasive	8076/3: Squamous cell carcinoma, micro-invasive	8050-8089: squamous cell neoplasms	Not Brain	XI(f.10) Carcinomas of other specified sites	Vulva	Localized	Localized only	Localized	L	Blank(s)	Blank(s)	Blank(s)	Blank(s)	Blank(s)	Blank(s)	Blank(s)	Blank(s)	Blank(s)
58851179	1960	2010	50	50 years	White	White	Non-Spanish-Hispanic-Latino	Non-Hispanic White	White	Divorced	Female	Hospital inpatient/outpatient or clinic	Insured	65	KY: Estill County (21065)	Not PRCDA	East	Vulva	Malignant	8.5.5 Carc of oth and ill-def sites, geniourinary tract	Unclassified	XI(f) Other and unspecified carcinomas	Vulva	Vulva	C51.1-Labium minus	8070	Malignant	Well differentiated; Grade I	Not a paired site	Positive histology	8070/3: Squamous cell carcinoma, NOS	8070/3: Squamous cell carcinoma, NOS	8050-8089: squamous cell neoplasms	Not Brain	XI(f.10) Carcinomas of other specified sites	Vulva	Localized	Localized only	Localized	L	Blank(s)	Blank(s)	INOS	T1NOS	N0	M0	Blank(s)	Blank(s)	Blank(s)
73871175	1943	2016	72	72 years	White	White	Non-Spanish-Hispanic-Latino	Non-Hispanic White	White	Widowed	Female	Hospital inpatient/outpatient or clinic	Insured	3	NJ: Bergen County (34003)	Not PRCDA	East	Vulva	Malignant	8.5.5 Carc of oth and ill-def sites, geniourinary tract	Unclassified	XI(f) Other and unspecified carcinomas	Vulva	Vulva	C51.9-Vulva, NOS	8071	Malignant	Unknown	Not a paired site	Positive histology	8071/3: Squamous cell carcinoma, keratinizing, NOS	8071/3: Squamous cell carcinoma, keratinizing, NOS	8050-8089: squamous cell neoplasms	Not Brain	XI(f.10) Carcinomas of other specified sites	Vulva	Regional	Regional lymph nodes involved only	Regional	Blank(s)	Blank(s)	Blank(s)	Blank(s)	Blank(s)	Blank(s)	Blank(s)	3C	p1B	p2C
59227811	1960	2011	50	50 years	White	White	Non-Spanish-Hispanic-Latino	Non-Hispanic White	White	Married (including common law)	Female	Hospital inpatient/outpatient or clinic	Insured	47	KY: Christian County (21047)	Not PRCDA	East	Vulva	Malignant	8.5.5 Carc of oth and ill-def sites, geniourinary tract	Unclassified	XI(f) Other and unspecified carcinomas	Vulva	Vulva	C51.9-Vulva, NOS	8071	Malignant	Moderately differentiated; Grade II	Not a paired site	Positive histology	8071/3: Squamous cell carcinoma, keratinizing, NOS	8071/3: Squamous cell carcinoma, keratinizing, NOS	8050-8089: squamous cell neoplasms	Not Brain	XI(f.10) Carcinomas of other specified sites	Vulva	Localized	Localized only	Localized	L	Blank(s)	Blank(s)	IB	T1b	N0	M0	Blank(s)	Blank(s)	Blank(s)
31925632	1960	2013	53	53 years	Unknown	Unknown	Non-Spanish-Hispanic-Latino	Non-Hispanic Unknown Race	Unknown	Unknown	Female	Laboratory only (hospital or private)	Insurance status unknown	67	GA: Cobb County (13067)	Not PRCDA	East	Vulva	Malignant	8.5.5 Carc of oth and ill-def sites, geniourinary tract	Unclassified	XI(f) Other and unspecified carcinomas	Vulva	Vulva	C51.9-Vulva, NOS	8070	Malignant	Unknown	Not a paired site	Positive histology	8070/3: Squamous cell carcinoma, NOS	8070/3: Squamous cell carcinoma, NOS	8050-8089: squamous cell neoplasms	Not Brain	XI(f.10) Carcinomas of other specified sites	Vulva	Unknown/unstaged	Unknown/unstaged/unspecified/DCO	Unstaged/Unkown	U	Blank(s)	Blank(s)	UNK Stage	TX	NX	M0	Blank(s)	Blank(s)	Blank(s)
62649100	1950	2010	60	60 years	White	White	Non-Spanish-Hispanic-Latino	Non-Hispanic White	White	Single (never married)	Female	Hospital inpatient/outpatient or clinic	Uninsured	113	LA: Vermilion Parish (22113)	Not PRCDA	East	Vulva	Malignant	8.5.5 Carc of oth and ill-def sites, geniourinary tract	Unclassified	XI(f) Other and unspecified carcinomas	Vulva	Vulva	C51.9-Vulva, NOS	8071	Malignant	Moderately differentiated; Grade II	Not a paired site	Positive histology	8071/3: Squamous cell carcinoma, keratinizing, NOS	8071/3: Squamous cell carcinoma, keratinizing, NOS	8050-8089: squamous cell neoplasms	Not Brain	XI(f.10) Carcinomas of other specified sites	Vulva	Regional	Regional by direct extension only	Regional	RE	Blank(s)	Blank(s)	IB	T1b	N0	M0	Blank(s)	Blank(s)	Blank(s)
40531991	1966	2015	48	48 years	Black	Black	Non-Spanish-Hispanic-Latino	Non-Hispanic Black	Black	Single (never married)	Female	Hospital inpatient/outpatient or clinic	Insured	37	CA: Los Angeles Registry (06037)	Not PRCDA	Pacific Coast	Vulva	Malignant	8.5.5 Carc of oth and ill-def sites, geniourinary tract	Unclassified	XI(f) Other and unspecified carcinomas	Vulva	Vulva	C51.8-Overlapping lesion of vulva	8071	Malignant	Moderately differentiated; Grade II	Not a paired site	Positive histology	8071/3: Squamous cell carcinoma, keratinizing, NOS	8071/3: Squamous cell carcinoma, keratinizing, NOS	8050-8089: squamous cell neoplasms	Not Brain	XI(f.10) Carcinomas of other specified sites	Vulva	Regional	Regional lymph nodes involved only	Regional	RN	Blank(s)	Blank(s)	IIIB	T1b	N2a	M0	Blank(s)	Blank(s)	Blank(s)
9599145	1956	2016	60	60 years	White	White	Non-Spanish-Hispanic-Latino	Non-Hispanic White	White	Single (never married)	Female	Hospital inpatient/outpatient or clinic	Insured	1	CT: Fairfield County (09001)	PRCDA	East	Vulva	Malignant	8.5.5 Carc of oth and ill-def sites, geniourinary tract	Unclassified	XI(f) Other and unspecified carcinomas	Vulva	Vulva	C51.9-Vulva, NOS	8070	Malignant	Poorly differentiated; Grade III	Not a paired site	Positive histology	8070/3: Squamous cell carcinoma, NOS	8070/3: Squamous cell carcinoma, NOS	8050-8089: squamous cell neoplasms	Not Brain	XI(f.10) Carcinomas of other specified sites	Vulva	Regional	Regional lymph nodes involved only	Regional	Blank(s)	Blank(s)	Blank(s)	Blank(s)	Blank(s)	Blank(s)	Blank(s)	3A	p1B	p1B
28542557	1961	2004	42	42 years	White	White	Non-Spanish-Hispanic-Latino	Non-Hispanic White	White	Married (including common law)	Female	Hospital inpatient/outpatient or clinic	Blank(s)	45	UT: Tooele County (49045)	PRCDA	Southwest	Vulva	Malignant	8.5.5 Carc of oth and ill-def sites, geniourinary tract	Unclassified	XI(f) Other and unspecified carcinomas	Vulva	Vulva	C51.9-Vulva, NOS	8070	Malignant	Unknown	Not a paired site	Positive histology	8070/3: Squamous cell carcinoma, NOS	8070/3: Squamous cell carcinoma, NOS	8050-8089: squamous cell neoplasms	Not Brain	XI(f.10) Carcinomas of other specified sites	Vulva	Localized	Localized only	Localized	L	Blank(s)	Blank(s)	Blank(s)	Blank(s)	Blank(s)	Blank(s)	Blank(s)	Blank(s)	Blank(s)
15124553	1958	2016	57	57 years	White	White	Non-Spanish-Hispanic-Latino	Non-Hispanic White	White	Married (including common law)	Female	Hospital inpatient/outpatient or clinic	Insured	125	MI: Oakland County (26125)	Not PRCDA	Northern Plains	Vulva	Malignant	8.5.5 Carc of oth and ill-def sites, geniourinary tract	Unclassified	XI(f) Other and unspecified carcinomas	Vulva	Vulva	C51.9-Vulva, NOS	8070	Malignant	Unknown	Not a paired site	Positive histology	8070/3: Squamous cell carcinoma, NOS	8070/3: Squamous cell carcinoma, NOS	8050-8089: squamous cell neoplasms	Not Brain	XI(f.10) Carcinomas of other specified sites	Vulva	Localized	Localized only	Localized	Blank(s)	Blank(s)	Blank(s)	Blank(s)	Blank(s)	Blank(s)	Blank(s)	1A	p1A	c0
38323450	1930	2005	75	75 years	White	White	Non-Spanish-Hispanic-Latino	Non-Hispanic White	White	Married (including common law)	Female	Hospital inpatient/outpatient or clinic	Blank(s)	37	CA: Los Angeles Registry (06037)	Not PRCDA	Pacific Coast	Vulva	Malignant	8.5.5 Carc of oth and ill-def sites, geniourinary tract	Unclassified	XI(f) Other and unspecified carcinomas	Vulva	Vulva	C51.0-Labium majus	8070	Malignant	Well differentiated; Grade I	Not a paired site	Positive histology	8070/3: Squamous cell carcinoma, NOS	8070/3: Squamous cell carcinoma, NOS	8050-8089: squamous cell neoplasms	Not Brain	XI(f.10) Carcinomas of other specified sites	Vulva	Localized	Localized only	Localized	L	Blank(s)	Blank(s)	Blank(s)	Blank(s)	Blank(s)	Blank(s)	Blank(s)	Blank(s)	Blank(s)
71081866	1938	2006	67	67 years	White	White	Non-Spanish-Hispanic-Latino	Non-Hispanic White	White	Divorced	Female	Hospital inpatient/outpatient or clinic	Blank(s)	1	NJ: Atlantic County (34001)	Not PRCDA	East	Vulva	Malignant	8.5.5 Carc of oth and ill-def sites, geniourinary tract	Unclassified	XI(f) Other and unspecified carcinomas	Vulva	Vulva	C51.9-Vulva, NOS	8070	Malignant	Moderately differentiated; Grade II	Not a paired site	Positive histology	8070/3: Squamous cell carcinoma, NOS	8070/3: Squamous cell carcinoma, NOS	8050-8089: squamous cell neoplasms	Not Brain	XI(f.10) Carcinomas of other specified sites	Vulva	Regional	Regional by direct extension only	Distant	D	Blank(s)	Blank(s)	Blank(s)	Blank(s)	Blank(s)	Blank(s)	Blank(s)	Blank(s)	Blank(s)
29398228	1943	2013	70	70 years	White	White	Non-Spanish-Hispanic-Latino	Non-Hispanic White	White	Married (including common law)	Female	Hospital inpatient/outpatient or clinic	Insured	35	UT: Salt Lake County (49035)	Not PRCDA	Southwest	Vulva	Malignant	8.5.5 Carc of oth and ill-def sites, geniourinary tract	Unclassified	XI(f) Other and unspecified carcinomas	Vulva	Vulva	C51.9-Vulva, NOS	8070	Malignant	Well differentiated; Grade I	Not a paired site	Positive histology	8070/3: Squamous cell carcinoma, NOS	8070/3: Squamous cell carcinoma, NOS	8050-8089: squamous cell neoplasms	Not Brain	XI(f.10) Carcinomas of other specified sites	Vulva	Localized	Localized only	Localized	L	Blank(s)	Blank(s)	IB	T1b	N0	M0	Blank(s)	Blank(s)	Blank(s)
77080247	1963	2012	49	49 years	White	White	Non-Spanish-Hispanic-Latino	Non-Hispanic White	White	Married (including common law)	Female	Hospital inpatient/outpatient or clinic	Any Medicaid	213	GA: Murray County (13213)	Not PRCDA	East	Vulva	Malignant	8.5.5 Carc of oth and ill-def sites, geniourinary tract	Unclassified	XI(f) Other and unspecified carcinomas	Vulva	Vulva	C51.9-Vulva, NOS	8070	Malignant	Poorly differentiated; Grade III	Not a paired site	Positive histology	8070/3: Squamous cell carcinoma, NOS	8070/3: Squamous cell carcinoma, NOS	8050-8089: squamous cell neoplasms	Not Brain	XI(f.10) Carcinomas of other specified sites	Vulva	Localized	Localized only	Localized	L	Blank(s)	Blank(s)	IB	T1b	N0	M0	Blank(s)	Blank(s)	Blank(s)
20633921	1940	2015	74	74 years	White	White	Non-Spanish-Hispanic-Latino	Non-Hispanic White	White	Widowed	Female	Hospital inpatient/outpatient or clinic	Insured/No specifics	15	IA: Boone County (19015)	Not PRCDA	Northern Plains	Vulva	Malignant	8.5.5 Carc of oth and ill-def sites, geniourinary tract	Unclassified	XI(f) Other and unspecified carcinomas	Vulva	Vulva	C51.2-Clitoris	8070	Malignant	Well differentiated; Grade I	Not a paired site	Positive histology	8070/3: Squamous cell carcinoma, NOS	8070/3: Squamous cell carcinoma, NOS	8050-8089: squamous cell neoplasms	Not Brain	XI(f.10) Carcinomas of other specified sites	Vulva	Regional	Regional lymph nodes involved only	Regional	RN	Blank(s)	Blank(s)	IIIA	T1b	N1a	M0	Blank(s)	Blank(s)	Blank(s)
59273598	1967	2013	45	45 years	White	White	Non-Spanish-Hispanic-Latino	Non-Hispanic White	White	Married (including common law)	Female	Hospital inpatient/outpatient or clinic	Insured	205	KY: Rowan County (21205)	Not PRCDA	East	Vulva	Malignant	8.5.5 Carc of oth and ill-def sites, geniourinary tract	Unclassified	XI(f) Other and unspecified carcinomas	Vulva	Vulva	C51.9-Vulva, NOS	8071	Malignant	Moderately differentiated; Grade II	Not a paired site	Positive histology	8071/3: Squamous cell carcinoma, keratinizing, NOS	8071/3: Squamous cell carcinoma, keratinizing, NOS	8050-8089: squamous cell neoplasms	Not Brain	XI(f.10) Carcinomas of other specified sites	Vulva	Regional	Regional by both direct extension and lymph node involvement	Regional	RE+RN	Blank(s)	Blank(s)	IIIC	T2	N2c	M0	Blank(s)	Blank(s)	Blank(s)
54922385	1967	2015	47	47 years	White	White	Non-Spanish-Hispanic-Latino	Non-Hispanic White	White	Married (including common law)	Female	Hospital inpatient/outpatient or clinic	Insured/No specifics	99	CA: Stanislaus County (06099)	Not PRCDA	Pacific Coast	Vulva	Malignant	8.5.5 Carc of oth and ill-def sites, geniourinary tract	Unclassified	XI(f) Other and unspecified carcinomas	Vulva	Vulva	C51.9-Vulva, NOS	8070	Malignant	Poorly differentiated; Grade III	Not a paired site	Positive histology	8070/3: Squamous cell carcinoma, NOS	8070/3: Squamous cell carcinoma, NOS	8050-8089: squamous cell neoplasms	Not Brain	XI(f.10) Carcinomas of other specified sites	Vulva	Localized	Localized only	Localized	L	Blank(s)	Blank(s)	IB	T1b	N0	M0	Blank(s)	Blank(s)	Blank(s)
27465456	1942	2015	72	72 years	White	White	Non-Spanish-Hispanic-Latino	Non-Hispanic White	White	Married (including common law)	Female	Hospital inpatient/outpatient or clinic	Insured/No specifics	61	WA: Snohomish County (53061)	PRCDA	Pacific Coast	Vulva	Malignant	8.5.5 Carc of oth and ill-def sites, geniourinary tract	Unclassified	XI(f) Other and unspecified carcinomas	Vulva	Vulva	C51.9-Vulva, NOS	8070	Malignant	Well differentiated; Grade I	Not a paired site	Positive histology	8070/3: Squamous cell carcinoma, NOS	8070/3: Squamous cell carcinoma, NOS	8050-8089: squamous cell neoplasms	Not Brain	XI(f.10) Carcinomas of other specified sites	Vulva	Localized	Localized only	Localized	L	Blank(s)	Blank(s)	IA	T1a	N0	M0	Blank(s)	Blank(s)	Blank(s)
55965279	1968	2016	48	48 years	White	White	Non-Spanish-Hispanic-Latino	Non-Hispanic White	White	Married (including common law)	Female	Hospital inpatient/outpatient or clinic	Insured	73	CA: San Diego County (06073)	PRCDA	Pacific Coast	Vulva	Malignant	8.5.5 Carc of oth and ill-def sites, geniourinary tract	Unclassified	XI(f) Other and unspecified carcinomas	Vulva	Vulva	C51.9-Vulva, NOS	8070	Malignant	Moderately differentiated; Grade II	Not a paired site	Positive histology	8070/3: Squamous cell carcinoma, NOS	8070/3: Squamous cell carcinoma, NOS	8050-8089: squamous cell neoplasms	Not Brain	XI(f.10) Carcinomas of other specified sites	Vulva	Localized	Localized only	Localized	Blank(s)	Blank(s)	Blank(s)	Blank(s)	Blank(s)	Blank(s)	Blank(s)	1B	p1B	p0
2965053	1945	2004	59	59 years	White	White	Non-Spanish-Hispanic-Latino	Non-Hispanic White	White	Single (never married)	Female	Hospital inpatient/outpatient or clinic	Blank(s)	81	CA: San Mateo County (06081)	Not PRCDA	Pacific Coast	Vulva	Malignant	8.5.5 Carc of oth and ill-def sites, geniourinary tract	Unclassified	XI(f) Other and unspecified carcinomas	Vulva	Vulva	C51.1-Labium minus	8070	Malignant	Moderately differentiated; Grade II	Not a paired site	Positive histology	8070/3: Squamous cell carcinoma, NOS	8070/3: Squamous cell carcinoma, NOS	8050-8089: squamous cell neoplasms	Not Brain	XI(f.10) Carcinomas of other specified sites	Vulva	Localized	Localized only	Localized	L	Blank(s)	Blank(s)	Blank(s)	Blank(s)	Blank(s)	Blank(s)	Blank(s)	Blank(s)	Blank(s)
54345239	1960	2013	53	53 years	White	White	Non-Spanish-Hispanic-Latino	Non-Hispanic White	White	Married (including common law)	Female	Hospital inpatient/outpatient or clinic	Insured	71	CA: San Bernardino County (06071)	PRCDA	Pacific Coast	Vulva	Malignant	8.5.5 Carc of oth and ill-def sites, geniourinary tract	Unclassified	XI(f) Other and unspecified carcinomas	Vulva	Vulva	C51.0-Labium majus	8070	Malignant	Moderately differentiated; Grade II	Not a paired site	Positive histology	8070/3: Squamous cell carcinoma, NOS	8070/3: Squamous cell carcinoma, NOS	8050-8089: squamous cell neoplasms	Not Brain	XI(f.10) Carcinomas of other specified sites	Vulva	Localized	Localized only	Localized	L	Blank(s)	Blank(s)	IB	T1b	N0	M0	Blank(s)	Blank(s)	Blank(s)
50518984	1977	2007	29	29 years	White	White	Non-Spanish-Hispanic-Latino	Non-Hispanic White	White	Married (including common law)	Female	Hospital inpatient/outpatient or clinic	Insured	107	CA: Tulare County (06107)	PRCDA	Pacific Coast	Vulva	Malignant	8.5.5 Carc of oth and ill-def sites, geniourinary tract	Unclassified	XI(f) Other and unspecified carcinomas	Vulva	Vulva	C51.9-Vulva, NOS	8070	Malignant	Moderately differentiated; Grade II	Not a paired site	Positive histology	8070/3: Squamous cell carcinoma, NOS	8070/3: Squamous cell carcinoma, NOS	8050-8089: squamous cell neoplasms	Not Brain	XI(f.10) Carcinomas of other specified sites	Vulva	Localized	Localized only	Localized	L	Blank(s)	Blank(s)	Blank(s)	Blank(s)	Blank(s)	Blank(s)	Blank(s)	Blank(s)	Blank(s)
76054173	1945	2008	62	62 years	White	White	Non-Spanish-Hispanic-Latino	Non-Hispanic White	White	Married (including common law)	Female	Hospital inpatient/outpatient or clinic	Insured	229	GA: Pierce County (13229)	Not PRCDA	East	Vulva	Malignant	8.5.5 Carc of oth and ill-def sites, geniourinary tract	Unclassified	XI(f) Other and unspecified carcinomas	Vulva	Vulva	C51.0-Labium majus	8071	Malignant	Poorly differentiated; Grade III	Not a paired site	Positive histology	8071/3: Squamous cell carcinoma, keratinizing, NOS	8071/3: Squamous cell carcinoma, keratinizing, NOS	8050-8089: squamous cell neoplasms	Not Brain	XI(f.10) Carcinomas of other specified sites	Vulva	Regional	Regional by both direct extension and lymph node involvement	Regional	RE+RN	Blank(s)	Blank(s)	Blank(s)	Blank(s)	Blank(s)	Blank(s)	Blank(s)	Blank(s)	Blank(s)
62111305	1946	2008	62	62 years	White	White	Non-Spanish-Hispanic-Latino	Non-Hispanic White	White	Married (including common law)	Female	Hospital inpatient/outpatient or clinic	Uninsured	73	LA: Ouachita Parish (22073)	Not PRCDA	East	Vulva	Malignant	8.5.5 Carc of oth and ill-def sites, geniourinary tract	Unclassified	XI(f) Other and unspecified carcinomas	Vulva	Vulva	C51.9-Vulva, NOS	8070	Malignant	Unknown	Not a paired site	Positive histology	8070/3: Squamous cell carcinoma, NOS	8070/3: Squamous cell carcinoma, NOS	8050-8089: squamous cell neoplasms	Not Brain	XI(f.10) Carcinomas of other specified sites	Vulva	Localized	Localized only	Localized	L	Blank(s)	Blank(s)	Blank(s)	Blank(s)	Blank(s)	Blank(s)	Blank(s)	Blank(s)	Blank(s)
75493419	1943	2005	62	62 years	White	White	Non-Spanish-Hispanic-Latino	Non-Hispanic White	White	Married (including common law)	Female	Hospital inpatient/outpatient or clinic	Blank(s)	293	GA: Upson County (13293)	Not PRCDA	East	Vulva	Malignant	8.5.5 Carc of oth and ill-def sites, geniourinary tract	Unclassified	XI(f) Other and unspecified carcinomas	Vulva	Vulva	C51.9-Vulva, NOS	8070	Malignant	Moderately differentiated; Grade II	Not a paired site	Positive histology	8070/3: Squamous cell carcinoma, NOS	8070/3: Squamous cell carcinoma, NOS	8050-8089: squamous cell neoplasms	Not Brain	XI(f.10) Carcinomas of other specified sites	Vulva	Localized	Localized only	Localized	L	Blank(s)	Blank(s)	Blank(s)	Blank(s)	Blank(s)	Blank(s)	Blank(s)	Blank(s)	Blank(s)
27517113	1924	2016	91	85+ years	White	White	Non-Spanish-Hispanic-Latino	Non-Hispanic White	White	Widowed	Female	Hospital inpatient/outpatient or clinic	Insured	53	WA: Pierce County (53053)	PRCDA	Pacific Coast	Vulva	Malignant	8.5.5 Carc of oth and ill-def sites, geniourinary tract	Unclassified	XI(f) Other and unspecified carcinomas	Vulva	Vulva	C51.9-Vulva, NOS	8070	Malignant	Moderately differentiated; Grade II	Not a paired site	Positive histology	8070/3: Squamous cell carcinoma, NOS	8070/3: Squamous cell carcinoma, NOS	8050-8089: squamous cell neoplasms	Not Brain	XI(f.10) Carcinomas of other specified sites	Vulva	Regional	Regional lymph nodes involved only	Regional	Blank(s)	Blank(s)	Blank(s)	Blank(s)	Blank(s)	Blank(s)	Blank(s)	3A	c2	c1
60247840	1957	2004	46	46 years	White	White	Non-Spanish-Hispanic-Latino	Non-Hispanic White	White	Unknown	Female	Physicians office/private medical practitioner (LMD)	Blank(s)	109	LA: Terrebonne Parish (22109)	Not PRCDA	East	Vulva	Malignant	8.5.5 Carc of oth and ill-def sites, geniourinary tract	Unclassified	XI(f) Other and unspecified carcinomas	Vulva	Vulva	C51.9-Vulva, NOS	8083	Malignant	Unknown	Not a paired site	Positive histology	8083/3: Basaloid squamous cell carcinoma	8083/3: Basaloid squamous cell carcinoma	8050-8089: squamous cell neoplasms	Not Brain	XI(f.10) Carcinomas of other specified sites	Vulva	Unknown/unstaged	Unknown/unstaged/unspecified/DCO	Unstaged/Unkown	U	Blank(s)	Blank(s)	Blank(s)	Blank(s)	Blank(s)	Blank(s)	Blank(s)	Blank(s)	Blank(s)
58389164	1941	2006	65	65 years	White	White	Non-Spanish-Hispanic-Latino	Non-Hispanic White	White	Divorced	Female	Hospital inpatient/outpatient or clinic	Blank(s)	47	KY: Christian County (21047)	Not PRCDA	East	Vulva	Malignant	8.5.5 Carc of oth and ill-def sites, geniourinary tract	Unclassified	XI(f) Other and unspecified carcinomas	Vulva	Vulva	C51.9-Vulva, NOS	8070	Malignant	Moderately differentiated; Grade II	Not a paired site	Positive histology	8070/3: Squamous cell carcinoma, NOS	8070/3: Squamous cell carcinoma, NOS	8050-8089: squamous cell neoplasms	Not Brain	XI(f.10) Carcinomas of other specified sites	Vulva	Regional	Regional by direct extension only	Regional	RE	Blank(s)	Blank(s)	Blank(s)	Blank(s)	Blank(s)	Blank(s)	Blank(s)	Blank(s)	Blank(s)
72764714	1976	2012	36	36 years	Black	Black	Non-Spanish-Hispanic-Latino	Non-Hispanic Black	Black	Married (including common law)	Female	Hospital inpatient/outpatient or clinic	Insured/No specifics	13	NJ: Essex County (34013)	Not PRCDA	East	Vulva	Malignant	8.5.5 Carc of oth and ill-def sites, geniourinary tract	Unclassified	XI(f) Other and unspecified carcinomas	Vulva	Vulva	C51.9-Vulva, NOS	8070	Malignant	Well differentiated; Grade I	Not a paired site	Positive histology	8070/3: Squamous cell carcinoma, NOS	8070/3: Squamous cell carcinoma, NOS	8050-8089: squamous cell neoplasms	Not Brain	XI(f.10) Carcinomas of other specified sites	Vulva	Localized	Localized only	Localized	L	Blank(s)	Blank(s)	IB	T1b	N0	M0	Blank(s)	Blank(s)	Blank(s)
26988225	1957	2013	56	56 years	White	White	Non-Spanish-Hispanic-Latino	Non-Hispanic White	White	Married (including common law)	Female	Hospital inpatient/outpatient or clinic	Insured	61	WA: Snohomish County (53061)	PRCDA	Pacific Coast	Vulva	Malignant	8.5.5 Carc of oth and ill-def sites, geniourinary tract	Unclassified	XI(f) Other and unspecified carcinomas	Vulva	Vulva	C51.2-Clitoris	8070	Malignant	Moderately differentiated; Grade II	Not a paired site	Positive histology	8070/3: Squamous cell carcinoma, NOS	8070/3: Squamous cell carcinoma, NOS	8050-8089: squamous cell neoplasms	Not Brain	XI(f.10) Carcinomas of other specified sites	Vulva	Localized	Localized only	Localized	L	Blank(s)	Blank(s)	IB	T1b	N0	M0	Blank(s)	Blank(s)	Blank(s)
74279134	1929	2016	86	85+ years	White	White	Non-Spanish-Hispanic-Latino	Non-Hispanic White	White	Widowed	Female	Hospital inpatient/outpatient or clinic	Insured	5	NJ: Burlington County (34005)	Not PRCDA	East	Vulva	Malignant	8.5.5 Carc of oth and ill-def sites, geniourinary tract	Unclassified	XI(f) Other and unspecified carcinomas	Vulva	Vulva	C51.9-Vulva, NOS	8070	Malignant	Unknown	Not a paired site	Positive histology	8070/3: Squamous cell carcinoma, NOS	8070/3: Squamous cell carcinoma, NOS	8050-8089: squamous cell neoplasms	Not Brain	XI(f.10) Carcinomas of other specified sites	Vulva	Localized	Localized only	Localized	Blank(s)	Blank(s)	Blank(s)	Blank(s)	Blank(s)	Blank(s)	Blank(s)	1B	p1B	p0
31969484	1951	2015	63	63 years	White	White	Non-Spanish-Hispanic-Latino	Non-Hispanic White	White	Single (never married)	Female	Hospital inpatient/outpatient or clinic	Insured	135	GA: Gwinnett County (13135)	Not PRCDA	East	Vulva	Malignant	8.5.5 Carc of oth and ill-def sites, geniourinary tract	Unclassified	XI(f) Other and unspecified carcinomas	Vulva	Vulva	C51.9-Vulva, NOS	8070	Malignant	Poorly differentiated; Grade III	Not a paired site	Positive histology	8070/3: Squamous cell carcinoma, NOS	8070/3: Squamous cell carcinoma, NOS	8050-8089: squamous cell neoplasms	Not Brain	XI(f.10) Carcinomas of other specified sites	Vulva	Localized	Localized only	Localized	L	Blank(s)	Blank(s)	IA	T1a	N0	M0	Blank(s)	Blank(s)	Blank(s)
72718023	1947	2011	64	64 years	White	White	Non-Spanish-Hispanic-Latino	Non-Hispanic White	White	Unknown	Female	Hospital inpatient/outpatient or clinic	Insured/No specifics	41	NJ: Warren County (34041)	Not PRCDA	East	Vulva	Malignant	8.5.5 Carc of oth and ill-def sites, geniourinary tract	Unclassified	XI(f) Other and unspecified carcinomas	Vulva	Vulva	C51.9-Vulva, NOS	8070	Malignant	Poorly differentiated; Grade III	Not a paired site	Positive histology	8070/3: Squamous cell carcinoma, NOS	8070/3: Squamous cell carcinoma, NOS	8050-8089: squamous cell neoplasms	Not Brain	XI(f.10) Carcinomas of other specified sites	Vulva	Localized	Localized only	Localized	L	Blank(s)	Blank(s)	INOS	T1NOS	N0	M0	Blank(s)	Blank(s)	Blank(s)
38894451	1965	2007	41	41 years	Unknown	Unknown	Non-Spanish-Hispanic-Latino	Non-Hispanic Unknown Race	Unknown	Unknown	Female	Physicians office/private medical practitioner (LMD)	Insurance status unknown	37	CA: Los Angeles Registry (06037)	Not PRCDA	Pacific Coast	Vulva	Malignant	8.5.5 Carc of oth and ill-def sites, geniourinary tract	Unclassified	XI(f) Other and unspecified carcinomas	Vulva	Vulva	C51.9-Vulva, NOS	8070	Malignant	Unknown	Not a paired site	Positive histology	8070/3: Squamous cell carcinoma, NOS	8070/3: Squamous cell carcinoma, NOS	8050-8089: squamous cell neoplasms	Not Brain	XI(f.10) Carcinomas of other specified sites	Vulva	Unknown/unstaged	Unknown/unstaged/unspecified/DCO	Unstaged/Unkown	U	Blank(s)	Blank(s)	Blank(s)	Blank(s)	Blank(s)	Blank(s)	Blank(s)	Blank(s)	Blank(s)
40443731	1937	2014	76	76 years	White	White	Spanish-Hispanic-Latino	Hispanic (All Races)	White	Married (including common law)	Female	Hospital inpatient/outpatient or clinic	Insured	37	CA: Los Angeles Registry (06037)	Not PRCDA	Pacific Coast	Vulva	Malignant	8.5.5 Carc of oth and ill-def sites, geniourinary tract	Unclassified	XI(f) Other and unspecified carcinomas	Vulva	Vulva	C51.9-Vulva, NOS	8070	Malignant	Unknown	Not a paired site	Positive histology	8070/3: Squamous cell carcinoma, NOS	8070/3: Squamous cell carcinoma, NOS	8050-8089: squamous cell neoplasms	Not Brain	XI(f.10) Carcinomas of other specified sites	Vulva	Localized	Localized only	Localized	L	Blank(s)	Blank(s)	IB	T1b	N0	M0	Blank(s)	Blank(s)	Blank(s)
73321381	1937	2014	76	76 years	White	White	Non-Spanish-Hispanic-Latino	Non-Hispanic White	White	Married (including common law)	Female	Hospital inpatient/outpatient or clinic	Insured	3	NJ: Bergen County (34003)	Not PRCDA	East	Vulva	Malignant	8.5.5 Carc of oth and ill-def sites, geniourinary tract	Unclassified	XI(f) Other and unspecified carcinomas	Vulva	Vulva	C51.9-Vulva, NOS	8070	Malignant	Moderately differentiated; Grade II	Not a paired site	Positive histology	8070/3: Squamous cell carcinoma, NOS	8070/3: Squamous cell carcinoma, NOS	8050-8089: squamous cell neoplasms	Not Brain	XI(f.10) Carcinomas of other specified sites	Vulva	Localized	Localized only	Localized	L	Blank(s)	Blank(s)	IB	T1b	N0	M0	Blank(s)	Blank(s)	Blank(s)
55917856	1978	2016	37	37 years	White	White	Spanish-Hispanic-Latino	Hispanic (All Races)	White	Unknown	Female	Hospital inpatient/outpatient or clinic	Insured	71	CA: San Bernardino County (06071)	PRCDA	Pacific Coast	Vulva	Malignant	8.5.5 Carc of oth and ill-def sites, geniourinary tract	Unclassified	XI(f) Other and unspecified carcinomas	Vulva	Vulva	C51.9-Vulva, NOS	8070	Malignant	Well differentiated; Grade I	Not a paired site	Positive histology	8070/3: Squamous cell carcinoma, NOS	8070/3: Squamous cell carcinoma, NOS	8050-8089: squamous cell neoplasms	Not Brain	XI(f.10) Carcinomas of other specified sites	Vulva	Localized	Localized only	Localized	Blank(s)	Blank(s)	Blank(s)	Blank(s)	Blank(s)	Blank(s)	Blank(s)	1B	p1B	p0
77681935	1958	2016	57	57 years	White	White	Non-Spanish-Hispanic-Latino	Non-Hispanic White	White	Widowed	Female	Hospital inpatient/outpatient or clinic	Any Medicaid	15	GA: Bartow County (13015)	Not PRCDA	East	Vulva	Malignant	8.5.5 Carc of oth and ill-def sites, geniourinary tract	Unclassified	XI(f) Other and unspecified carcinomas	Vulva	Vulva	C51.9-Vulva, NOS	8070	Malignant	Poorly differentiated; Grade III	Not a paired site	Positive histology	8070/3: Squamous cell carcinoma, NOS	8070/3: Squamous cell carcinoma, NOS	8050-8089: squamous cell neoplasms	Not Brain	XI(f.10) Carcinomas of other specified sites	Vulva	Localized	Localized only	Localized	Blank(s)	Blank(s)	Blank(s)	Blank(s)	Blank(s)	Blank(s)	Blank(s)	1B	p1B	p0
73828035	1953	2015	62	62 years	White	White	Non-Spanish-Hispanic-Latino	Non-Hispanic White	White	Married (including common law)	Female	Hospital inpatient/outpatient or clinic	Insured	23	NJ: Middlesex County (34023)	Not PRCDA	East	Vulva	Malignant	8.5.5 Carc of oth and ill-def sites, geniourinary tract	Unclassified	XI(f) Other and unspecified carcinomas	Vulva	Vulva	C51.9-Vulva, NOS	8070	Malignant	Unknown	Bilateral, single primary	Positive histology	8070/3: Squamous cell carcinoma, NOS	8070/3: Squamous cell carcinoma, NOS	8050-8089: squamous cell neoplasms	Not Brain	XI(f.10) Carcinomas of other specified sites	Vulva	Distant	Distant site(s)/node(s) involved	Distant	D	Blank(s)	Blank(s)	IVB	T2	N2b	M1	Blank(s)	Blank(s)	Blank(s)
73745212	1934	2015	80	80 years	White	White	Non-Spanish-Hispanic-Latino	Non-Hispanic White	White	Separated	Female	Hospital inpatient/outpatient or clinic	Insured	35	NJ: Somerset County (34035)	Not PRCDA	East	Vulva	Malignant	8.5.5 Carc of oth and ill-def sites, geniourinary tract	Unclassified	XI(f) Other and unspecified carcinomas	Vulva	Vulva	C51.9-Vulva, NOS	8070	Malignant	Moderately differentiated; Grade II	Not a paired site	Positive histology	8070/3: Squamous cell carcinoma, NOS	8070/3: Squamous cell carcinoma, NOS	8050-8089: squamous cell neoplasms	Not Brain	XI(f.10) Carcinomas of other specified sites	Vulva	Regional	Regional lymph nodes involved only	Regional	RN	Blank(s)	Blank(s)	IIIA	T1NOS	N1NOS	M0	Blank(s)	Blank(s)	Blank(s)
8380660	1952	2004	52	52 years	White	White	Non-Spanish-Hispanic-Latino	Non-Hispanic White	White	Unknown	Female	Hospital inpatient/outpatient or clinic	Blank(s)	5	CT: Litchfield County (09005)	PRCDA	East	Vulva	Malignant	8.5.5 Carc of oth and ill-def sites, geniourinary tract	Unclassified	XI(f) Other and unspecified carcinomas	Vulva	Vulva	C51.9-Vulva, NOS	8070	Malignant	Unknown	Not a paired site	Positive histology	8070/3: Squamous cell carcinoma, NOS	8070/3: Squamous cell carcinoma, NOS	8050-8089: squamous cell neoplasms	Not Brain	XI(f.10) Carcinomas of other specified sites	Vulva	Localized	Localized only	Localized	L	Blank(s)	Blank(s)	Blank(s)	Blank(s)	Blank(s)	Blank(s)	Blank(s)	Blank(s)	Blank(s)
70491982	1932	2004	71	71 years	White	White	Non-Spanish-Hispanic-Latino	Non-Hispanic White	White	Married (including common law)	Female	Hospital inpatient/outpatient or clinic	Blank(s)	23	NJ: Middlesex County (34023)	Not PRCDA	East	Vulva	Malignant	8.5.5 Carc of oth and ill-def sites, geniourinary tract	Unclassified	XI(f) Other and unspecified carcinomas	Vulva	Vulva	C51.9-Vulva, NOS	8071	Malignant	Well differentiated; Grade I	Not a paired site	Positive histology	8071/3: Squamous cell carcinoma, keratinizing, NOS	8071/3: Squamous cell carcinoma, keratinizing, NOS	8050-8089: squamous cell neoplasms	Not Brain	XI(f.10) Carcinomas of other specified sites	Vulva	Regional	Regional lymph nodes involved only	Regional	RN	Blank(s)	Blank(s)	Blank(s)	Blank(s)	Blank(s)	Blank(s)	Blank(s)	Blank(s)	Blank(s)
28995173	1959	2009	49	49 years	White	White	Spanish-Hispanic-Latino	Hispanic (All Races)	White	Single (never married)	Female	Laboratory only (hospital or private)	Insurance status unknown	35	UT: Salt Lake County (49035)	Not PRCDA	Southwest	Vulva	Malignant	8.5.5 Carc of oth and ill-def sites, geniourinary tract	Unclassified	XI(f) Other and unspecified carcinomas	Vulva	Vulva	C51.9-Vulva, NOS	8070	Malignant	Unknown	Not a paired site	Positive histology	8070/3: Squamous cell carcinoma, NOS	8070/3: Squamous cell carcinoma, NOS	8050-8089: squamous cell neoplasms	Not Brain	XI(f.10) Carcinomas of other specified sites	Vulva	Localized	Localized only	Localized	L	Blank(s)	Blank(s)	Blank(s)	Blank(s)	Blank(s)	Blank(s)	Blank(s)	Blank(s)	Blank(s)
55922285	1948	2016	67	67 years	White	White	Spanish-Hispanic-Latino	Hispanic (All Races)	White	Divorced	Female	Hospital inpatient/outpatient or clinic	Insured	59	CA: Orange County (06059)	Not PRCDA	Pacific Coast	Vulva	Malignant	8.5.5 Carc of oth and ill-def sites, geniourinary tract	Unclassified	XI(f) Other and unspecified carcinomas	Vulva	Vulva	C51.9-Vulva, NOS	8070	Malignant	Moderately differentiated; Grade II	Not a paired site	Positive histology	8070/3: Squamous cell carcinoma, NOS	8070/3: Squamous cell carcinoma, NOS	8050-8089: squamous cell neoplasms	Not Brain	XI(f.10) Carcinomas of other specified sites	Vulva	Regional	Regional lymph nodes involved only	Regional	Blank(s)	Blank(s)	Blank(s)	Blank(s)	Blank(s)	Blank(s)	Blank(s)	3A	p1B	p1B
38247065	1961	2004	43	43 years	White	White	Non-Spanish-Hispanic-Latino	Non-Hispanic White	White	Married (including common law)	Female	Hospital inpatient/outpatient or clinic	Blank(s)	37	CA: Los Angeles Registry (06037)	Not PRCDA	Pacific Coast	Vulva	Malignant	8.5.5 Carc of oth and ill-def sites, geniourinary tract	Unclassified	XI(f) Other and unspecified carcinomas	Vulva	Vulva	C51.9-Vulva, NOS	8070	Malignant	Moderately differentiated; Grade II	Not a paired site	Positive histology	8070/3: Squamous cell carcinoma, NOS	8070/3: Squamous cell carcinoma, NOS	8050-8089: squamous cell neoplasms	Not Brain	XI(f.10) Carcinomas of other specified sites	Vulva	Localized	Localized only	Localized	L	Blank(s)	Blank(s)	Blank(s)	Blank(s)	Blank(s)	Blank(s)	Blank(s)	Blank(s)	Blank(s)
31882349	1951	2012	60	60 years	Black	Black	Non-Spanish-Hispanic-Latino	Non-Hispanic Black	Black	Married (including common law)	Female	Hospital inpatient/outpatient or clinic	Insured/No specifics	121	GA: Fulton County (13121)	Not PRCDA	East	Vulva	Malignant	8.5.5 Carc of oth and ill-def sites, geniourinary tract	Unclassified	XI(f) Other and unspecified carcinomas	Vulva	Vulva	C51.9-Vulva, NOS	8070	Malignant	Moderately differentiated; Grade II	Not a paired site	Positive histology	8070/3: Squamous cell carcinoma, NOS	8070/3: Squamous cell carcinoma, NOS	8050-8089: squamous cell neoplasms	Not Brain	XI(f.10) Carcinomas of other specified sites	Vulva	Localized	Localized only	Localized	L	Blank(s)	Blank(s)	IB	T1b	N0	M0	Blank(s)	Blank(s)	Blank(s)
14560535	1945	2011	66	66 years	Black	Black	Non-Spanish-Hispanic-Latino	Non-Hispanic Black	Black	Married (including common law)	Female	Hospital inpatient/outpatient or clinic	Insured	163	MI: Wayne County (26163)	Not PRCDA	Northern Plains	Vulva	Malignant	8.5.5 Carc of oth and ill-def sites, geniourinary tract	Unclassified	XI(f) Other and unspecified carcinomas	Vulva	Vulva	C51.9-Vulva, NOS	8070	Malignant	Well differentiated; Grade I	Not a paired site	Positive histology	8070/3: Squamous cell carcinoma, NOS	8070/3: Squamous cell carcinoma, NOS	8050-8089: squamous cell neoplasms	Not Brain	XI(f.10) Carcinomas of other specified sites	Vulva	Localized	Localized only	Localized	L	Blank(s)	Blank(s)	INOS	T1NOS	N0	M0	Blank(s)	Blank(s)	Blank(s)
50966320	1976	2007	30	30 years	White	White	Non-Spanish-Hispanic-Latino	Non-Hispanic White	White	Single (never married)	Female	Hospital inpatient/outpatient or clinic	Insured	97	CA: Sonoma County (06097)	PRCDA	Pacific Coast	Vulva	Malignant	8.5.5 Carc of oth and ill-def sites, geniourinary tract	Unclassified	XI(f) Other and unspecified carcinomas	Vulva	Vulva	C51.9-Vulva, NOS	8070	Malignant	Well differentiated; Grade I	Not a paired site	Positive histology	8070/3: Squamous cell carcinoma, NOS	8070/3: Squamous cell carcinoma, NOS	8050-8089: squamous cell neoplasms	Not Brain	XI(f.10) Carcinomas of other specified sites	Vulva	Localized	Localized only	Localized	L	Blank(s)	Blank(s)	Blank(s)	Blank(s)	Blank(s)	Blank(s)	Blank(s)	Blank(s)	Blank(s)
59359103	1938	2014	75	75 years	White	White	Non-Spanish-Hispanic-Latino	Non-Hispanic White	White	Divorced	Female	Hospital inpatient/outpatient or clinic	Insured/No specifics	199	KY: Pulaski County (21199)	Not PRCDA	East	Vulva	Malignant	8.5.5 Carc of oth and ill-def sites, geniourinary tract	Unclassified	XI(f) Other and unspecified carcinomas	Vulva	Vulva	C51.9-Vulva, NOS	8070	Malignant	Moderately differentiated; Grade II	Not a paired site	Positive histology	8070/3: Squamous cell carcinoma, NOS	8070/3: Squamous cell carcinoma, NOS	8050-8089: squamous cell neoplasms	Not Brain	XI(f.10) Carcinomas of other specified sites	Vulva	Localized	Localized only	Localized	L	Blank(s)	Blank(s)	IA	T1a	N0	M0	Blank(s)	Blank(s)	Blank(s)
62062661	1962	2008	46	46 years	White	White	Non-Spanish-Hispanic-Latino	Non-Hispanic White	White	Married (including common law)	Female	Hospital inpatient/outpatient or clinic	Insured	55	LA: Lafayette Parish (22055)	Not PRCDA	East	Vulva	Malignant	8.5.5 Carc of oth and ill-def sites, geniourinary tract	Unclassified	XI(f) Other and unspecified carcinomas	Vulva	Vulva	C51.9-Vulva, NOS	8070	Malignant	Unknown	Not a paired site	Positive histology	8070/3: Squamous cell carcinoma, NOS	8070/3: Squamous cell carcinoma, NOS	8050-8089: squamous cell neoplasms	Not Brain	XI(f.10) Carcinomas of other specified sites	Vulva	Localized	Localized only	Localized	L	Blank(s)	Blank(s)	Blank(s)	Blank(s)	Blank(s)	Blank(s)	Blank(s)	Blank(s)	Blank(s)
40499884	1953	2014	61	61 years	White	White	Non-Spanish-Hispanic-Latino	Non-Hispanic White	White	Divorced	Female	Hospital inpatient/outpatient or clinic	Insured	37	CA: Los Angeles Registry (06037)	Not PRCDA	Pacific Coast	Vulva	Malignant	8.5.5 Carc of oth and ill-def sites, geniourinary tract	Unclassified	XI(f) Other and unspecified carcinomas	Vulva	Vulva	C51.9-Vulva, NOS	8071	Malignant	Moderately differentiated; Grade II	Not a paired site	Positive histology	8071/3: Squamous cell carcinoma, keratinizing, NOS	8071/3: Squamous cell carcinoma, keratinizing, NOS	8050-8089: squamous cell neoplasms	Not Brain	XI(f.10) Carcinomas of other specified sites	Vulva	Regional	Regional by direct extension only	Regional	RE	Blank(s)	Blank(s)	II	T2	N0	M0	Blank(s)	Blank(s)	Blank(s)
57990121	1926	2004	78	78 years	White	White	Non-Spanish-Hispanic-Latino	Non-Hispanic White	White	Widowed	Female	Hospital inpatient/outpatient or clinic	Blank(s)	117	KY: Kenton County (21117)	Not PRCDA	East	Vulva	Malignant	8.5.5 Carc of oth and ill-def sites, geniourinary tract	Unclassified	XI(f) Other and unspecified carcinomas	Vulva	Vulva	C51.9-Vulva, NOS	8070	Malignant	Unknown	Not a paired site	Positive histology	8070/3: Squamous cell carcinoma, NOS	8070/3: Squamous cell carcinoma, NOS	8050-8089: squamous cell neoplasms	Not Brain	XI(f.10) Carcinomas of other specified sites	Vulva	Localized	Localized only	Localized	L	Blank(s)	Blank(s)	Blank(s)	Blank(s)	Blank(s)	Blank(s)	Blank(s)	Blank(s)	Blank(s)
52151149	1939	2009	70	70 years	White	White	Non-Spanish-Hispanic-Latino	Non-Hispanic White	White	Married (including common law)	Female	Hospital inpatient/outpatient or clinic	Insured/No specifics	109	CA: Tuolumne County (06109)	PRCDA	Pacific Coast	Vulva	Malignant	8.5.5 Carc of oth and ill-def sites, geniourinary tract	Unclassified	XI(f) Other and unspecified carcinomas	Vulva	Vulva	C51.9-Vulva, NOS	8071	Malignant	Well differentiated; Grade I	Not a paired site	Positive histology	8071/3: Squamous cell carcinoma, keratinizing, NOS	8071/3: Squamous cell carcinoma, keratinizing, NOS	8050-8089: squamous cell neoplasms	Not Brain	XI(f.10) Carcinomas of other specified sites	Vulva	Localized	Localized only	Localized	L	Blank(s)	Blank(s)	Blank(s)	Blank(s)	Blank(s)	Blank(s)	Blank(s)	Blank(s)	Blank(s)
54964426	1936	2015	78	78 years	White	White	Non-Spanish-Hispanic-Latino	Non-Hispanic White	White	Married (including common law)	Female	Hospital inpatient/outpatient or clinic	Insured	113	CA: Yolo County (06113)	PRCDA	Pacific Coast	Vulva	Malignant	8.5.5 Carc of oth and ill-def sites, geniourinary tract	Unclassified	XI(f) Other and unspecified carcinomas	Vulva	Vulva	C51.9-Vulva, NOS	8071	Malignant	Unknown	Not a paired site	Positive histology	8071/3: Squamous cell carcinoma, keratinizing, NOS	8071/3: Squamous cell carcinoma, keratinizing, NOS	8050-8089: squamous cell neoplasms	Not Brain	XI(f.10) Carcinomas of other specified sites	Vulva	Regional	Regional lymph nodes involved only	Regional	RN	Blank(s)	Blank(s)	IIIA	T1b	N1b	M0	Blank(s)	Blank(s)	Blank(s)
31366046	1952	2006	54	54 years	Black	Black	Non-Spanish-Hispanic-Latino	Non-Hispanic Black	Black	Single (never married)	Female	Hospital inpatient/outpatient or clinic	Blank(s)	63	GA: Clayton County (13063)	Not PRCDA	East	Vulva	Malignant	8.5.5 Carc of oth and ill-def sites, geniourinary tract	Unclassified	XI(f) Other and unspecified carcinomas	Vulva	Vulva	C51.9-Vulva, NOS	8070	Malignant	Poorly differentiated; Grade III	Not a paired site	Positive histology	8070/3: Squamous cell carcinoma, NOS	8070/3: Squamous cell carcinoma, NOS	8050-8089: squamous cell neoplasms	Not Brain	XI(f.10) Carcinomas of other specified sites	Vulva	Regional	Regional by direct extension only	Regional	RE	Blank(s)	Blank(s)	Blank(s)	Blank(s)	Blank(s)	Blank(s)	Blank(s)	Blank(s)	Blank(s)
59659266	1928	2014	86	85+ years	White	White	Non-Spanish-Hispanic-Latino	Non-Hispanic White	White	Widowed	Female	Hospital inpatient/outpatient or clinic	Insured	141	KY: Logan County (21141)	Not PRCDA	East	Vulva	Malignant	8.5.5 Carc of oth and ill-def sites, geniourinary tract	Unclassified	XI(f) Other and unspecified carcinomas	Vulva	Vulva	C51.9-Vulva, NOS	8070	Malignant	Poorly differentiated; Grade III	Not a paired site	Positive histology	8070/3: Squamous cell carcinoma, NOS	8070/3: Squamous cell carcinoma, NOS	8050-8089: squamous cell neoplasms	Not Brain	XI(f.10) Carcinomas of other specified sites	Vulva	Localized	Localized only	Localized	L	Blank(s)	Blank(s)	IB	T1b	N0	M0	Blank(s)	Blank(s)	Blank(s)
52643967	1954	2010	55	55 years	White	White	Non-Spanish-Hispanic-Latino	Non-Hispanic White	White	Single (never married)	Female	Hospital inpatient/outpatient or clinic	Insured	71	CA: San Bernardino County (06071)	PRCDA	Pacific Coast	Vulva	Malignant	8.5.5 Carc of oth and ill-def sites, geniourinary tract	Unclassified	XI(f) Other and unspecified carcinomas	Vulva	Vulva	C51.9-Vulva, NOS	8083	Malignant	Poorly differentiated; Grade III	Not a paired site	Positive histology	8083/3: Basaloid squamous cell carcinoma	8083/3: Basaloid squamous cell carcinoma	8050-8089: squamous cell neoplasms	Not Brain	XI(f.10) Carcinomas of other specified sites	Vulva	Localized	Localized only	Localized	L	Blank(s)	Blank(s)	INOS	T1NOS	N0	M0	Blank(s)	Blank(s)	Blank(s)
76645401	1962	2012	49	49 years	White	White	Non-Spanish-Hispanic-Latino	Non-Hispanic White	White	Married (including common law)	Female	Hospital inpatient/outpatient or clinic	Insured	229	GA: Pierce County (13229)	Not PRCDA	East	Vulva	Malignant	8.5.5 Carc of oth and ill-def sites, geniourinary tract	Unclassified	XI(f) Other and unspecified carcinomas	Vulva	Vulva	C51.9-Vulva, NOS	8071	Malignant	Moderately differentiated; Grade II	Not a paired site	Positive histology	8071/3: Squamous cell carcinoma, keratinizing, NOS	8071/3: Squamous cell carcinoma, keratinizing, NOS	8050-8089: squamous cell neoplasms	Not Brain	XI(f.10) Carcinomas of other specified sites	Vulva	Localized	Localized only	Localized	L	Blank(s)	Blank(s)	IB	T1b	N0	M0	Blank(s)	Blank(s)	Blank(s)
40443830	1947	2014	66	66 years	White	White	Non-Spanish-Hispanic-Latino	Non-Hispanic White	White	Divorced	Female	Hospital inpatient/outpatient or clinic	Insured	37	CA: Los Angeles Registry (06037)	Not PRCDA	Pacific Coast	Vulva	Malignant	8.5.5 Carc of oth and ill-def sites, geniourinary tract	Unclassified	XI(f) Other and unspecified carcinomas	Vulva	Vulva	C51.9-Vulva, NOS	8071	Malignant	Well differentiated; Grade I	Not a paired site	Positive histology	8071/3: Squamous cell carcinoma, keratinizing, NOS	8071/3: Squamous cell carcinoma, keratinizing, NOS	8050-8089: squamous cell neoplasms	Not Brain	XI(f.10) Carcinomas of other specified sites	Vulva	Regional	Regional by direct extension only	Regional	RE	Blank(s)	Blank(s)	II	T2	N0	M0	Blank(s)	Blank(s)	Blank(s)
15051353	1966	2014	48	48 years	Black	Black	Non-Spanish-Hispanic-Latino	Non-Hispanic Black	Black	Single (never married)	Female	Hospital inpatient/outpatient or clinic	Insured	163	MI: Wayne County (26163)	Not PRCDA	Northern Plains	Vulva	Malignant	8.5.5 Carc of oth and ill-def sites, geniourinary tract	Unclassified	XI(f) Other and unspecified carcinomas	Vulva	Vulva	C51.9-Vulva, NOS	8071	Malignant	Well differentiated; Grade I	Not a paired site	Positive histology	8071/3: Squamous cell carcinoma, keratinizing, NOS	8071/3: Squamous cell carcinoma, keratinizing, NOS	8050-8089: squamous cell neoplasms	Not Brain	XI(f.10) Carcinomas of other specified sites	Vulva	Localized	Localized only	Localized	L	Blank(s)	Blank(s)	IB	T1b	N0	M0	Blank(s)	Blank(s)	Blank(s)
31403697	1949	2008	58	58 years	White	White	Non-Spanish-Hispanic-Latino	Non-Hispanic White	White	Married (including common law)	Female	Hospital inpatient/outpatient or clinic	Insured	121	GA: Fulton County (13121)	Not PRCDA	East	Vulva	Malignant	8.5.5 Carc of oth and ill-def sites, geniourinary tract	Unclassified	XI(f) Other and unspecified carcinomas	Vulva	Vulva	C51.9-Vulva, NOS	8070	Malignant	Unknown	Not a paired site	Positive histology	8070/3: Squamous cell carcinoma, NOS	8070/3: Squamous cell carcinoma, NOS	8050-8089: squamous cell neoplasms	Not Brain	XI(f.10) Carcinomas of other specified sites	Vulva	Localized	Localized only	Localized	L	Blank(s)	Blank(s)	Blank(s)	Blank(s)	Blank(s)	Blank(s)	Blank(s)	Blank(s)	Blank(s)
31954484	1990	2014	24	24 years	Black	Black	Non-Spanish-Hispanic-Latino	Non-Hispanic Black	Black	Unknown	Female	Laboratory only (hospital or private)	Insurance status unknown	63	GA: Clayton County (13063)	Not PRCDA	East	Vulva	Malignant	8.5.5 Carc of oth and ill-def sites, geniourinary tract	Unclassified	XI(f) Other and unspecified carcinomas	Vulva	Vulva	C51.9-Vulva, NOS	8051	Malignant	Unknown	Not a paired site	Positive histology	8051/3: Verrucous carcinoma, NOS	8051/3: Verrucous carcinoma, NOS	8050-8089: squamous cell neoplasms	Not Brain	XI(f.10) Carcinomas of other specified sites	Vulva	Localized	Localized only	Localized	L	Blank(s)	Blank(s)	INOS	T1NOS	N0	M0	Blank(s)	Blank(s)	Blank(s)
49932887	1974	2005	31	31 years	White	White	Non-Spanish-Hispanic-Latino	Non-Hispanic White	White	Single (never married)	Female	Hospital inpatient/outpatient or clinic	Blank(s)	73	CA: San Diego County (06073)	PRCDA	Pacific Coast	Vulva	Malignant	8.5.5 Carc of oth and ill-def sites, geniourinary tract	Unclassified	XI(f) Other and unspecified carcinomas	Vulva	Vulva	C51.9-Vulva, NOS	8070	Malignant	Unknown	Not a paired site	Positive histology	8070/3: Squamous cell carcinoma, NOS	8070/3: Squamous cell carcinoma, NOS	8050-8089: squamous cell neoplasms	Not Brain	XI(f.10) Carcinomas of other specified sites	Vulva	Localized	Localized only	Localized	L	Blank(s)	Blank(s)	Blank(s)	Blank(s)	Blank(s)	Blank(s)	Blank(s)	Blank(s)	Blank(s)
14620685	1965	2013	48	48 years	White	White	Non-Spanish-Hispanic-Latino	Non-Hispanic White	White	Married (including common law)	Female	Hospital inpatient/outpatient or clinic	Insured	125	MI: Oakland County (26125)	Not PRCDA	Northern Plains	Vulva	Malignant	8.5.5 Carc of oth and ill-def sites, geniourinary tract	Unclassified	XI(f) Other and unspecified carcinomas	Vulva	Vulva	C51.9-Vulva, NOS	8071	Malignant	Moderately differentiated; Grade II	Not a paired site	Positive histology	8071/3: Squamous cell carcinoma, keratinizing, NOS	8071/3: Squamous cell carcinoma, keratinizing, NOS	8050-8089: squamous cell neoplasms	Not Brain	XI(f.10) Carcinomas of other specified sites	Vulva	Localized	Localized only	Localized	L	Blank(s)	Blank(s)	IB	T1b	N0	M0	Blank(s)	Blank(s)	Blank(s)
52133111	1955	2009	54	54 years	White	White	Non-Spanish-Hispanic-Latino	Non-Hispanic White	White	Single (never married)	Female	Hospital inpatient/outpatient or clinic	Any Medicaid	61	CA: Placer County (06061)	PRCDA	Pacific Coast	Vulva	Malignant	8.5.5 Carc of oth and ill-def sites, geniourinary tract	Unclassified	XI(f) Other and unspecified carcinomas	Vulva	Vulva	C51.9-Vulva, NOS	8070	Malignant	Unknown	Not a paired site	Positive histology	8070/3: Squamous cell carcinoma, NOS	8070/3: Squamous cell carcinoma, NOS	8050-8089: squamous cell neoplasms	Not Brain	XI(f.10) Carcinomas of other specified sites	Vulva	Distant	Distant site(s)/node(s) involved	Distant	D	Blank(s)	Blank(s)	Blank(s)	Blank(s)	Blank(s)	Blank(s)	Blank(s)	Blank(s)	Blank(s)
52091328	1986	2008	21	21 years	Unknown	Unknown	Non-Spanish-Hispanic-Latino	Non-Hispanic Unknown Race	Unknown	Unknown	Female	Physicians office/private medical practitioner (LMD)	Insurance status unknown	79	CA: San Luis Obispo County (06079)	Not PRCDA	Pacific Coast	Vulva	Malignant	8.5.5 Carc of oth and ill-def sites, geniourinary tract	Unclassified	XI(f) Other and unspecified carcinomas	Vulva	Vulva	C51.9-Vulva, NOS	8070	Malignant	Unknown	Not a paired site	Positive histology	8070/3: Squamous cell carcinoma, NOS	8070/3: Squamous cell carcinoma, NOS	8050-8089: squamous cell neoplasms	Not Brain	XI(f.10) Carcinomas of other specified sites	Vulva	Localized	Localized only	Localized	L	Blank(s)	Blank(s)	Blank(s)	Blank(s)	Blank(s)	Blank(s)	Blank(s)	Blank(s)	Blank(s)
55928743	1932	2016	83	83 years	White	White	Non-Spanish-Hispanic-Latino	Non-Hispanic White	White	Married (including common law)	Female	Hospital inpatient/outpatient or clinic	Insured	73	CA: San Diego County (06073)	PRCDA	Pacific Coast	Vulva	Malignant	8.5.5 Carc of oth and ill-def sites, geniourinary tract	Unclassified	XI(f) Other and unspecified carcinomas	Vulva	Vulva	C51.0-Labium majus	8071	Malignant	Well differentiated; Grade I	Left - origin of primary	Positive histology	8071/3: Squamous cell carcinoma, keratinizing, NOS	8071/3: Squamous cell carcinoma, keratinizing, NOS	8050-8089: squamous cell neoplasms	Not Brain	XI(f.10) Carcinomas of other specified sites	Vulva	Localized	Localized only	Localized	Blank(s)	Blank(s)	Blank(s)	Blank(s)	Blank(s)	Blank(s)	Blank(s)	1B	p1B	p0
22119193	1967	2009	41	41 years	White	White	Spanish-Hispanic-Latino	Hispanic (All Races)	White	Married (including common law)	Female	Hospital inpatient/outpatient or clinic	Any Medicaid	15	NM: Eddy County (35015)	Not PRCDA	Southwest	Vulva	Malignant	8.5.5 Carc of oth and ill-def sites, geniourinary tract	Unclassified	XI(f) Other and unspecified carcinomas	Vulva	Vulva	C51.9-Vulva, NOS	8070	Malignant	Moderately differentiated; Grade II	Not a paired site	Positive histology	8070/3: Squamous cell carcinoma, NOS	8070/3: Squamous cell carcinoma, NOS	8050-8089: squamous cell neoplasms	Not Brain	XI(f.10) Carcinomas of other specified sites	Vulva	Localized	Localized only	Localized	L	Blank(s)	Blank(s)	Blank(s)	Blank(s)	Blank(s)	Blank(s)	Blank(s)	Blank(s)	Blank(s)
20583647	1954	2011	56	56 years	White	White	Non-Spanish-Hispanic-Latino	Non-Hispanic White	White	Married (including common law)	Female	Hospital inpatient/outpatient or clinic	Insured	103	IA: Johnson County (19103)	Not PRCDA	Northern Plains	Vulva	Malignant	8.5.5 Carc of oth and ill-def sites, geniourinary tract	Unclassified	XI(f) Other and unspecified carcinomas	Vulva	Vulva	C51.0-Labium majus	8070	Malignant	Well differentiated; Grade I	Not a paired site	Positive histology	8070/3: Squamous cell carcinoma, NOS	8070/3: Squamous cell carcinoma, NOS	8050-8089: squamous cell neoplasms	Not Brain	XI(f.10) Carcinomas of other specified sites	Vulva	Localized	Localized only	Localized	L	Blank(s)	Blank(s)	IB	T1b	N0	M0	Blank(s)	Blank(s)	Blank(s)
31420833	1959	2009	49	49 years	White	White	Non-Spanish-Hispanic-Latino	Non-Hispanic White	White	Married (including common law)	Female	Hospital inpatient/outpatient or clinic	Insured	89	GA: DeKalb County (13089)	Not PRCDA	East	Vulva	Malignant	8.5.5 Carc of oth and ill-def sites, geniourinary tract	Unclassified	XI(f) Other and unspecified carcinomas	Vulva	Vulva	C51.9-Vulva, NOS	8070	Malignant	Unknown	Not a paired site	Positive histology	8070/3: Squamous cell carcinoma, NOS	8070/3: Squamous cell carcinoma, NOS	8050-8089: squamous cell neoplasms	Not Brain	XI(f.10) Carcinomas of other specified sites	Vulva	Localized	Localized only	Localized	L	Blank(s)	Blank(s)	Blank(s)	Blank(s)	Blank(s)	Blank(s)	Blank(s)	Blank(s)	Blank(s)
16475631	1946	2007	61	61 years	White	White	Non-Spanish-Hispanic-Latino	Non-Hispanic White	White	Widowed	Female	Hospital inpatient/outpatient or clinic	Insured	3	HI: Honolulu County (15003) - 2000+	Not PRCDA	Pacific Coast	Vulva	Malignant	8.5.5 Carc of oth and ill-def sites, geniourinary tract	Unclassified	XI(f) Other and unspecified carcinomas	Vulva	Vulva	C51.9-Vulva, NOS	8070	Malignant	Moderately differentiated; Grade II	Not a paired site	Positive histology	8070/3: Squamous cell carcinoma, NOS	8070/3: Squamous cell carcinoma, NOS	8050-8089: squamous cell neoplasms	Not Brain	XI(f.10) Carcinomas of other specified sites	Vulva	Localized	Localized only	Localized	L	Blank(s)	Blank(s)	Blank(s)	Blank(s)	Blank(s)	Blank(s)	Blank(s)	Blank(s)	Blank(s)
8965259	1925	2010	84	84 years	White	White	Non-Spanish-Hispanic-Latino	Non-Hispanic White	White	Married (including common law)	Female	Hospital inpatient/outpatient or clinic	Insured	1	CT: Fairfield County (09001)	PRCDA	East	Vulva	Malignant	8.5.5 Carc of oth and ill-def sites, geniourinary tract	Unclassified	XI(f) Other and unspecified carcinomas	Vulva	Vulva	C51.9-Vulva, NOS	8051	Malignant	Well differentiated; Grade I	Not a paired site	Positive histology	8051/3: Verrucous carcinoma, NOS	8051/3: Verrucous carcinoma, NOS	8050-8089: squamous cell neoplasms	Not Brain	XI(f.10) Carcinomas of other specified sites	Vulva	Localized	Localized only	Localized	L	Blank(s)	Blank(s)	INOS	T1NOS	N0	M0	Blank(s)	Blank(s)	Blank(s)
72766483	1925	2012	87	85+ years	White	White	Non-Spanish-Hispanic-Latino	Non-Hispanic White	White	Married (including common law)	Female	Hospital inpatient/outpatient or clinic	Insured	25	NJ: Monmouth County (34025)	Not PRCDA	East	Vulva	Malignant	8.5.5 Carc of oth and ill-def sites, geniourinary tract	Unclassified	XI(f) Other and unspecified carcinomas	Vulva	Vulva	C51.9-Vulva, NOS	8070	Malignant	Well differentiated; Grade I	Not a paired site	Positive histology	8070/3: Squamous cell carcinoma, NOS	8070/3: Squamous cell carcinoma, NOS	8050-8089: squamous cell neoplasms	Not Brain	XI(f.10) Carcinomas of other specified sites	Vulva	Localized	Localized only	Localized	L	Blank(s)	Blank(s)	INOS	T1NOS	N0	M0	Blank(s)	Blank(s)	Blank(s)
55393465	1951	2015	63	63 years	White	White	Non-Spanish-Hispanic-Latino	Non-Hispanic White	White	Married (including common law)	Female	Hospital inpatient/outpatient or clinic	Insured	59	CA: Orange County (06059)	Not PRCDA	Pacific Coast	Vulva	Malignant	8.5.5 Carc of oth and ill-def sites, geniourinary tract	Unclassified	XI(f) Other and unspecified carcinomas	Vulva	Vulva	C51.9-Vulva, NOS	8070	Malignant	Unknown	Not a paired site	Positive histology	8070/3: Squamous cell carcinoma, NOS	8070/3: Squamous cell carcinoma, NOS	8050-8089: squamous cell neoplasms	Not Brain	XI(f.10) Carcinomas of other specified sites	Vulva	Localized	Localized only	Localized	L	Blank(s)	Blank(s)	IB	T1b	N0	M0	Blank(s)	Blank(s)	Blank(s)
75997922	1971	2007	36	36 years	White	White	Non-Spanish-Hispanic-Latino	Non-Hispanic White	White	Married (including common law)	Female	Other hospital outpatient unit or surgery center (2006+)	Any Medicaid	161	GA: Jeff Davis County (13161)	Not PRCDA	East	Vulva	Malignant	8.5.5 Carc of oth and ill-def sites, geniourinary tract	Unclassified	XI(f) Other and unspecified carcinomas	Vulva	Vulva	C51.9-Vulva, NOS	8071	Malignant	Moderately differentiated; Grade II	Not a paired site	Positive histology	8071/3: Squamous cell carcinoma, keratinizing, NOS	8071/3: Squamous cell carcinoma, keratinizing, NOS	8050-8089: squamous cell neoplasms	Not Brain	XI(f.10) Carcinomas of other specified sites	Vulva	Localized	Localized only	Localized	L	Blank(s)	Blank(s)	Blank(s)	Blank(s)	Blank(s)	Blank(s)	Blank(s)	Blank(s)	Blank(s)
76078518	1960	2008	47	47 years	White	White	Non-Spanish-Hispanic-Latino	Non-Hispanic White	White	Married (including common law)	Female	Other hospital outpatient unit or surgery center (2006+)	Insured	189	GA: McDuffie County (13189)	Not PRCDA	East	Vulva	Malignant	8.5.5 Carc of oth and ill-def sites, geniourinary tract	Unclassified	XI(f) Other and unspecified carcinomas	Vulva	Vulva	C51.9-Vulva, NOS	8070	Malignant	Unknown	Not a paired site	Positive histology	8070/3: Squamous cell carcinoma, NOS	8070/3: Squamous cell carcinoma, NOS	8050-8089: squamous cell neoplasms	Not Brain	XI(f.10) Carcinomas of other specified sites	Vulva	Localized	Localized only	Localized	L	Blank(s)	Blank(s)	Blank(s)	Blank(s)	Blank(s)	Blank(s)	Blank(s)	Blank(s)	Blank(s)
33905977	1928	2014	85	85+ years	Other (American Indian/AK Native, Asian/Pacific Islander)	Asian or Pacific Islander	Non-Spanish-Hispanic-Latino	Non-Hispanic Asian or Pacific Islander	Other Asian (1991+)	Widowed	Female	Hospital inpatient/outpatient or clinic	Insured	53	CA: Monterey County (06053)	Not PRCDA	Pacific Coast	Vulva	Malignant	8.5.5 Carc of oth and ill-def sites, geniourinary tract	Unclassified	XI(f) Other and unspecified carcinomas	Vulva	Vulva	C51.9-Vulva, NOS	8070	Malignant	Well differentiated; Grade I	Not a paired site	Positive histology	8070/3: Squamous cell carcinoma, NOS	8070/3: Squamous cell carcinoma, NOS	8050-8089: squamous cell neoplasms	Not Brain	XI(f.10) Carcinomas of other specified sites	Vulva	Localized	Localized only	Localized	L	Blank(s)	Blank(s)	IB	T1b	N0	M0	Blank(s)	Blank(s)	Blank(s)
2940860	1952	2004	51	51 years	White	White	Non-Spanish-Hispanic-Latino	Non-Hispanic White	White	Married (including common law)	Female	Hospital inpatient/outpatient or clinic	Blank(s)	1	CA: Alameda County (06001)	Not PRCDA	Pacific Coast	Vulva	Malignant	8.5.5 Carc of oth and ill-def sites, geniourinary tract	Unclassified	XI(f) Other and unspecified carcinomas	Vulva	Vulva	C51.9-Vulva, NOS	8070	Malignant	Moderately differentiated; Grade II	Not a paired site	Positive histology	8070/3: Squamous cell carcinoma, NOS	8070/3: Squamous cell carcinoma, NOS	8050-8089: squamous cell neoplasms	Not Brain	XI(f.10) Carcinomas of other specified sites	Vulva	Localized	Localized only	Localized	L	Blank(s)	Blank(s)	Blank(s)	Blank(s)	Blank(s)	Blank(s)	Blank(s)	Blank(s)	Blank(s)
77712745	1940	2016	75	75 years	White	White	Non-Spanish-Hispanic-Latino	Non-Hispanic White	White	Widowed	Female	Hospital inpatient/outpatient or clinic	Insured	195	GA: Madison County (13195)	Not PRCDA	East	Vulva	Malignant	8.5.5 Carc of oth and ill-def sites, geniourinary tract	Unclassified	XI(f) Other and unspecified carcinomas	Vulva	Vulva	C51.9-Vulva, NOS	8070	Malignant	Well differentiated; Grade I	Not a paired site	Positive histology	8070/3: Squamous cell carcinoma, NOS	8070/3: Squamous cell carcinoma, NOS	8050-8089: squamous cell neoplasms	Not Brain	XI(f.10) Carcinomas of other specified sites	Vulva	Localized	Localized only	Localized	Blank(s)	Blank(s)	Blank(s)	Blank(s)	Blank(s)	Blank(s)	Blank(s)	1A	p1A	c0
20598373	1943	2013	69	69 years	White	White	Non-Spanish-Hispanic-Latino	Non-Hispanic White	White	Single (never married)	Female	Hospital inpatient/outpatient or clinic	Insured	153	IA: Polk County (19153)	Not PRCDA	Northern Plains	Vulva	Malignant	8.5.5 Carc of oth and ill-def sites, geniourinary tract	Unclassified	XI(f) Other and unspecified carcinomas	Vulva	Vulva	C51.9-Vulva, NOS	8070	Malignant	Moderately differentiated; Grade II	Not a paired site	Positive histology	8070/3: Squamous cell carcinoma, NOS	8070/3: Squamous cell carcinoma, NOS	8050-8089: squamous cell neoplasms	Not Brain	XI(f.10) Carcinomas of other specified sites	Vulva	Regional	Regional lymph nodes involved only	Regional	RN	Blank(s)	Blank(s)	IIIA	T1b	N1NOS	M0	Blank(s)	Blank(s)	Blank(s)
9562236	1953	2015	62	62 years	White	White	Spanish-Hispanic-Latino	Hispanic (All Races)	White	Divorced	Female	Hospital inpatient/outpatient or clinic	Any Medicaid	9	CT: New Haven County (09009)	PRCDA	East	Vulva	Malignant	8.5.5 Carc of oth and ill-def sites, geniourinary tract	Unclassified	XI(f) Other and unspecified carcinomas	Vulva	Vulva	C51.9-Vulva, NOS	8071	Malignant	Poorly differentiated; Grade III	Not a paired site	Positive histology	8071/3: Squamous cell carcinoma, keratinizing, NOS	8071/3: Squamous cell carcinoma, keratinizing, NOS	8050-8089: squamous cell neoplasms	Not Brain	XI(f.10) Carcinomas of other specified sites	Vulva	Regional	Regional by direct extension only	Regional	RE	Blank(s)	Blank(s)	II	T2	N0	M0	Blank(s)	Blank(s)	Blank(s)
77651971	1957	2015	58	58 years	White	White	Non-Spanish-Hispanic-Latino	Non-Hispanic White	White	Married (including common law)	Female	Hospital inpatient/outpatient or clinic	Insured	139	GA: Hall County (13139)	Not PRCDA	East	Vulva	Malignant	8.5.5 Carc of oth and ill-def sites, geniourinary tract	Unclassified	XI(f) Other and unspecified carcinomas	Vulva	Vulva	C51.1-Labium minus	8070	Malignant	Well differentiated; Grade I	Not a paired site	Positive histology	8070/3: Squamous cell carcinoma, NOS	8070/3: Squamous cell carcinoma, NOS	8050-8089: squamous cell neoplasms	Not Brain	XI(f.10) Carcinomas of other specified sites	Vulva	Localized	Localized only	Localized	L	Blank(s)	Blank(s)	IA	T1a	N0	M0	Blank(s)	Blank(s)	Blank(s)
60840033	1954	2006	51	51 years	White	White	Non-Spanish-Hispanic-Latino	Non-Hispanic White	White	Married (including common law)	Female	Hospital inpatient/outpatient or clinic	Blank(s)	63	LA: Livingston Parish (22063)	Not PRCDA	East	Vulva	Malignant	8.5.5 Carc of oth and ill-def sites, geniourinary tract	Unclassified	XI(f) Other and unspecified carcinomas	Vulva	Vulva	C51.9-Vulva, NOS	8070	Malignant	Moderately differentiated; Grade II	Not a paired site	Positive histology	8070/3: Squamous cell carcinoma, NOS	8070/3: Squamous cell carcinoma, NOS	8050-8089: squamous cell neoplasms	Not Brain	XI(f.10) Carcinomas of other specified sites	Vulva	Regional	Regional by direct extension only	Regional	RE	Blank(s)	Blank(s)	Blank(s)	Blank(s)	Blank(s)	Blank(s)	Blank(s)	Blank(s)	Blank(s)
56033068	1976	2016	39	39 years	White	White	Non-Spanish-Hispanic-Latino	Non-Hispanic White	White	Married (including common law)	Female	Hospital inpatient/outpatient or clinic	Insured	65	CA: Riverside County (06065)	PRCDA	Pacific Coast	Vulva	Malignant	8.5.5 Carc of oth and ill-def sites, geniourinary tract	Unclassified	XI(f) Other and unspecified carcinomas	Vulva	Vulva	C51.9-Vulva, NOS	8051	Malignant	Unknown	Not a paired site	Positive histology	8051/3: Verrucous carcinoma, NOS	8051/3: Verrucous carcinoma, NOS	8050-8089: squamous cell neoplasms	Not Brain	XI(f.10) Carcinomas of other specified sites	Vulva	Localized	Localized only	Localized	Blank(s)	Blank(s)	Blank(s)	Blank(s)	Blank(s)	Blank(s)	Blank(s)	1A	c1A	c0
58918545	1977	2011	33	33 years	White	White	Non-Spanish-Hispanic-Latino	Non-Hispanic White	White	Single (never married)	Female	Hospital inpatient/outpatient or clinic	Insured/No specifics	151	KY: Madison County (21151)	Not PRCDA	East	Vulva	Malignant	8.5.5 Carc of oth and ill-def sites, geniourinary tract	Unclassified	XI(f) Other and unspecified carcinomas	Vulva	Vulva	C51.9-Vulva, NOS	8070	Malignant	Unknown	Not a paired site	Positive histology	8070/3: Squamous cell carcinoma, NOS	8070/3: Squamous cell carcinoma, NOS	8050-8089: squamous cell neoplasms	Not Brain	XI(f.10) Carcinomas of other specified sites	Vulva	Localized	Localized only	Localized	L	Blank(s)	Blank(s)	IA	T1a	N0	M0	Blank(s)	Blank(s)	Blank(s)
72648578	1931	2011	79	79 years	White	White	Non-Spanish-Hispanic-Latino	Non-Hispanic White	White	Widowed	Female	Hospital inpatient/outpatient or clinic	Insured	3	NJ: Bergen County (34003)	Not PRCDA	East	Vulva	Malignant	8.5.5 Carc of oth and ill-def sites, geniourinary tract	Unclassified	XI(f) Other and unspecified carcinomas	Vulva	Vulva	C51.9-Vulva, NOS	8070	Malignant	Well differentiated; Grade I	Not a paired site	Positive histology	8070/3: Squamous cell carcinoma, NOS	8070/3: Squamous cell carcinoma, NOS	8050-8089: squamous cell neoplasms	Not Brain	XI(f.10) Carcinomas of other specified sites	Vulva	Localized	Localized only	Localized	L	Blank(s)	Blank(s)	IB	T1b	N0	M0	Blank(s)	Blank(s)	Blank(s)
54804350	1956	2014	57	57 years	Black	Black	Spanish-Hispanic-Latino	Hispanic (All Races)	Black	Married (including common law)	Female	Hospital inpatient/outpatient or clinic	Insured	71	CA: San Bernardino County (06071)	PRCDA	Pacific Coast	Vulva	Malignant	8.5.5 Carc of oth and ill-def sites, geniourinary tract	Unclassified	XI(f) Other and unspecified carcinomas	Vulva	Vulva	C51.9-Vulva, NOS	8070	Malignant	Well differentiated; Grade I	Not a paired site	Positive histology	8070/3: Squamous cell carcinoma, NOS	8070/3: Squamous cell carcinoma, NOS	8050-8089: squamous cell neoplasms	Not Brain	XI(f.10) Carcinomas of other specified sites	Vulva	Regional	Regional lymph nodes involved only	Regional	RN	Blank(s)	Blank(s)	IIIA	T1b	N1a	M0	Blank(s)	Blank(s)	Blank(s)
63348226	1960	2015	55	55 years	White	White	Non-Spanish-Hispanic-Latino	Non-Hispanic White	White	Widowed	Female	Hospital inpatient/outpatient or clinic	Insured	75	LA: Plaquemines Parish (22075)	Not PRCDA	East	Vulva	Malignant	8.5.5 Carc of oth and ill-def sites, geniourinary tract	Unclassified	XI(f) Other and unspecified carcinomas	Vulva	Vulva	C51.9-Vulva, NOS	8070	Malignant	Poorly differentiated; Grade III	Not a paired site	Positive histology	8070/3: Squamous cell carcinoma, NOS	8070/3: Squamous cell carcinoma, NOS	8050-8089: squamous cell neoplasms	Not Brain	XI(f.10) Carcinomas of other specified sites	Vulva	Localized	Localized only	Localized	L	Blank(s)	Blank(s)	IB	T1b	N0	M0	Blank(s)	Blank(s)	Blank(s)
56030329	1950	2016	66	66 years	White	White	Non-Spanish-Hispanic-Latino	Non-Hispanic White	White	Widowed	Female	Hospital inpatient/outpatient or clinic	Insured	73	CA: San Diego County (06073)	PRCDA	Pacific Coast	Vulva	Malignant	8.5.5 Carc of oth and ill-def sites, geniourinary tract	Unclassified	XI(f) Other and unspecified carcinomas	Vulva	Vulva	C51.9-Vulva, NOS	8071	Malignant	Moderately differentiated; Grade II	Not a paired site	Positive histology	8071/3: Squamous cell carcinoma, keratinizing, NOS	8071/3: Squamous cell carcinoma, keratinizing, NOS	8050-8089: squamous cell neoplasms	Not Brain	XI(f.10) Carcinomas of other specified sites	Vulva	Localized	Localized only	Localized	Blank(s)	Blank(s)	Blank(s)	Blank(s)	Blank(s)	Blank(s)	Blank(s)	1B	p1B	p0
73264906	1943	2014	70	70 years	White	White	Non-Spanish-Hispanic-Latino	Non-Hispanic White	White	Married (including common law)	Female	Hospital inpatient/outpatient or clinic	Insured	3	NJ: Bergen County (34003)	Not PRCDA	East	Vulva	Malignant	8.5.5 Carc of oth and ill-def sites, geniourinary tract	Unclassified	XI(f) Other and unspecified carcinomas	Vulva	Vulva	C51.9-Vulva, NOS	8072	Malignant	Unknown	Not a paired site	Positive histology	8072/3: Squamous cell carcinoma, large cell, nonkeratinizing, NOS	8072/3: Squamous cell carcinoma, large cell, nonkeratinizing, NOS	8050-8089: squamous cell neoplasms	Not Brain	XI(f.10) Carcinomas of other specified sites	Vulva	Localized	Localized only	Localized	L	Blank(s)	Blank(s)	UNK Stage	T1a	NX	M0	Blank(s)	Blank(s)	Blank(s)
39331743	1957	2009	51	51 years	Black	Black	Non-Spanish-Hispanic-Latino	Non-Hispanic Black	Black	Single (never married)	Female	Hospital inpatient/outpatient or clinic	Insured	37	CA: Los Angeles Registry (06037)	Not PRCDA	Pacific Coast	Vulva	Malignant	8.5.5 Carc of oth and ill-def sites, geniourinary tract	Unclassified	XI(f) Other and unspecified carcinomas	Vulva	Vulva	C51.9-Vulva, NOS	8070	Malignant	Poorly differentiated; Grade III	Not a paired site	Positive histology	8070/3: Squamous cell carcinoma, NOS	8070/3: Squamous cell carcinoma, NOS	8050-8089: squamous cell neoplasms	Not Brain	XI(f.10) Carcinomas of other specified sites	Vulva	Regional	Regional lymph nodes involved only	Regional	RN	Blank(s)	Blank(s)	Blank(s)	Blank(s)	Blank(s)	Blank(s)	Blank(s)	Blank(s)	Blank(s)
26996387	1974	2013	39	39 years	Black	Black	Non-Spanish-Hispanic-Latino	Non-Hispanic Black	Black	Unknown	Female	Hospital inpatient/outpatient or clinic	Insured/No specifics	33	WA: King County (53033)	PRCDA	Pacific Coast	Vulva	Malignant	8.5.5 Carc of oth and ill-def sites, geniourinary tract	Unclassified	XI(f) Other and unspecified carcinomas	Vulva	Vulva	C51.9-Vulva, NOS	8070	Malignant	Moderately differentiated; Grade II	Not a paired site	Positive histology	8070/3: Squamous cell carcinoma, NOS	8070/3: Squamous cell carcinoma, NOS	8050-8089: squamous cell neoplasms	Not Brain	XI(f.10) Carcinomas of other specified sites	Vulva	Regional	Regional lymph nodes involved only	Regional	RN	Blank(s)	Blank(s)	IIIB	T1b	N2b	M0	Blank(s)	Blank(s)	Blank(s)
53783745	1952	2012	60	60 years	White	White	Non-Spanish-Hispanic-Latino	Non-Hispanic White	White	Married (including common law)	Female	Hospital inpatient/outpatient or clinic	Insured	29	CA: Kern County (06029)	PRCDA	Pacific Coast	Vulva	Malignant	8.5.5 Carc of oth and ill-def sites, geniourinary tract	Unclassified	XI(f) Other and unspecified carcinomas	Vulva	Vulva	C51.9-Vulva, NOS	8070	Malignant	Well differentiated; Grade I	Not a paired site	Positive histology	8070/3: Squamous cell carcinoma, NOS	8070/3: Squamous cell carcinoma, NOS	8050-8089: squamous cell neoplasms	Not Brain	XI(f.10) Carcinomas of other specified sites	Vulva	Localized	Localized only	Localized	L	Blank(s)	Blank(s)	IA	T1a	N0	M0	Blank(s)	Blank(s)	Blank(s)
26894384	1921	2011	90	85+ years	White	White	Non-Spanish-Hispanic-Latino	Non-Hispanic White	White	Widowed	Female	Hospital inpatient/outpatient or clinic	Insured	45	WA: Mason County (53045)	PRCDA	Pacific Coast	Vulva	Malignant	8.5.5 Carc of oth and ill-def sites, geniourinary tract	Unclassified	XI(f) Other and unspecified carcinomas	Vulva	Vulva	C51.9-Vulva, NOS	8072	Malignant	Moderately differentiated; Grade II	Not a paired site	Positive histology	8072/3: Squamous cell carcinoma, large cell, nonkeratinizing, NOS	8072/3: Squamous cell carcinoma, large cell, nonkeratinizing, NOS	8050-8089: squamous cell neoplasms	Not Brain	XI(f.10) Carcinomas of other specified sites	Vulva	Localized	Localized only	Localized	L	Blank(s)	Blank(s)	IB	T1b	N0	M0	Blank(s)	Blank(s)	Blank(s)
58417874	1954	2007	53	53 years	White	White	Non-Spanish-Hispanic-Latino	Non-Hispanic White	White	Married (including common law)	Female	Hospital inpatient/outpatient or clinic	Insured	111	KY: Jefferson County (21111)	Not PRCDA	East	Vulva	Malignant	8.5.5 Carc of oth and ill-def sites, geniourinary tract	Unclassified	XI(f) Other and unspecified carcinomas	Vulva	Vulva	C51.9-Vulva, NOS	8070	Malignant	Poorly differentiated; Grade III	Not a paired site	Positive histology	8070/3: Squamous cell carcinoma, NOS	8070/3: Squamous cell carcinoma, NOS	8050-8089: squamous cell neoplasms	Not Brain	XI(f.10) Carcinomas of other specified sites	Vulva	Localized	Localized only	Localized	L	Blank(s)	Blank(s)	Blank(s)	Blank(s)	Blank(s)	Blank(s)	Blank(s)	Blank(s)	Blank(s)
26408015	1972	2009	37	37 years	White	White	Non-Spanish-Hispanic-Latino	Non-Hispanic White	White	Divorced	Female	Hospital inpatient/outpatient or clinic	Any Medicaid	67	WA: Thurston County (53067)	PRCDA	Pacific Coast	Vulva	Malignant	8.5.5 Carc of oth and ill-def sites, geniourinary tract	Unclassified	XI(f) Other and unspecified carcinomas	Vulva	Vulva	C51.0-Labium majus	8072	Malignant	Poorly differentiated; Grade III	Not a paired site	Positive histology	8072/3: Squamous cell carcinoma, large cell, nonkeratinizing, NOS	8072/3: Squamous cell carcinoma, large cell, nonkeratinizing, NOS	8050-8089: squamous cell neoplasms	Not Brain	XI(f.10) Carcinomas of other specified sites	Vulva	Localized	Localized only	Localized	L	Blank(s)	Blank(s)	Blank(s)	Blank(s)	Blank(s)	Blank(s)	Blank(s)	Blank(s)	Blank(s)
73799895	1958	2015	57	57 years	White	White	Non-Spanish-Hispanic-Latino	Non-Hispanic White	White	Married (including common law)	Female	Hospital inpatient/outpatient or clinic	Insured	7	NJ: Camden County (34007)	Not PRCDA	East	Vulva	Malignant	8.5.5 Carc of oth and ill-def sites, geniourinary tract	Unclassified	XI(f) Other and unspecified carcinomas	Vulva	Vulva	C51.9-Vulva, NOS	8070	Malignant	Moderately differentiated; Grade II	Not a paired site	Positive histology	8070/3: Squamous cell carcinoma, NOS	8070/3: Squamous cell carcinoma, NOS	8050-8089: squamous cell neoplasms	Not Brain	XI(f.10) Carcinomas of other specified sites	Vulva	Localized	Localized only	Localized	L	Blank(s)	Blank(s)	IB	T1b	N0	M0	Blank(s)	Blank(s)	Blank(s)
31901837	1946	2013	66	66 years	White	White	Non-Spanish-Hispanic-Latino	Non-Hispanic White	White	Widowed	Female	Hospital inpatient/outpatient or clinic	Insured	67	GA: Cobb County (13067)	Not PRCDA	East	Vulva	Malignant	8.5.5 Carc of oth and ill-def sites, geniourinary tract	Unclassified	XI(f) Other and unspecified carcinomas	Vulva	Vulva	C51.9-Vulva, NOS	8070	Malignant	Moderately differentiated; Grade II	Not a paired site	Positive histology	8070/3: Squamous cell carcinoma, NOS	8070/3: Squamous cell carcinoma, NOS	8050-8089: squamous cell neoplasms	Not Brain	XI(f.10) Carcinomas of other specified sites	Vulva	Regional	Regional lymph nodes involved only	Regional	RN	Blank(s)	Blank(s)	IIIA	T1b	N1NOS	M0	Blank(s)	Blank(s)	Blank(s)
55461159	1951	2014	63	63 years	White	White	Non-Spanish-Hispanic-Latino	Non-Hispanic White	White	Married (including common law)	Female	Physicians office/private medical practitioner (LMD)	Insured	73	CA: San Diego County (06073)	PRCDA	Pacific Coast	Vulva	Malignant	8.5.5 Carc of oth and ill-def sites, geniourinary tract	Unclassified	XI(f) Other and unspecified carcinomas	Vulva	Vulva	C51.0-Labium majus	8070	Malignant	Poorly differentiated; Grade III	Not a paired site	Positive histology	8070/3: Squamous cell carcinoma, NOS	8070/3: Squamous cell carcinoma, NOS	8050-8089: squamous cell neoplasms	Not Brain	XI(f.10) Carcinomas of other specified sites	Vulva	Localized	Localized only	Localized	L	Blank(s)	Blank(s)	INOS	T1NOS	N0	M0	Blank(s)	Blank(s)	Blank(s)
55974040	1950	2016	66	66 years	White	White	Non-Spanish-Hispanic-Latino	Non-Hispanic White	White	Unknown	Female	Hospital inpatient/outpatient or clinic	Insured	61	CA: Placer County (06061)	PRCDA	Pacific Coast	Vulva	Malignant	8.5.5 Carc of oth and ill-def sites, geniourinary tract	Unclassified	XI(f) Other and unspecified carcinomas	Vulva	Vulva	C51.9-Vulva, NOS	8070	Malignant	Moderately differentiated; Grade II	Right - origin of primary	Positive histology	8070/3: Squamous cell carcinoma, NOS	8070/3: Squamous cell carcinoma, NOS	8050-8089: squamous cell neoplasms	Not Brain	XI(f.10) Carcinomas of other specified sites	Vulva	Regional	Regional lymph nodes involved only	Regional	Blank(s)	Blank(s)	Blank(s)	Blank(s)	Blank(s)	Blank(s)	Blank(s)	3C	p1B	p2C
4027360	1937	2011	73	73 years	White	White	Spanish-Hispanic-Latino	Hispanic (All Races)	White	Widowed	Female	Hospital inpatient/outpatient or clinic	Insured	1	CA: Alameda County (06001)	Not PRCDA	Pacific Coast	Vulva	Malignant	8.5.5 Carc of oth and ill-def sites, geniourinary tract	Unclassified	XI(f) Other and unspecified carcinomas	Vulva	Vulva	C51.9-Vulva, NOS	8070	Malignant	Moderately differentiated; Grade II	Not a paired site	Positive histology	8070/3: Squamous cell carcinoma, NOS	8070/3: Squamous cell carcinoma, NOS	8050-8089: squamous cell neoplasms	Not Brain	XI(f.10) Carcinomas of other specified sites	Vulva	Localized	Localized only	Localized	L	Blank(s)	Blank(s)	IB	T1b	N0	M0	Blank(s)	Blank(s)	Blank(s)
20663398	1961	2015	53	53 years	White	White	Non-Spanish-Hispanic-Latino	Non-Hispanic White	White	Married (including common law)	Female	Hospital inpatient/outpatient or clinic	Insured	127	IA: Marshall County (19127)	Not PRCDA	Northern Plains	Vulva	Malignant	8.5.5 Carc of oth and ill-def sites, geniourinary tract	Unclassified	XI(f) Other and unspecified carcinomas	Vulva	Vulva	C51.9-Vulva, NOS	8070	Malignant	Well differentiated; Grade I	Not a paired site	Positive histology	8070/3: Squamous cell carcinoma, NOS	8070/3: Squamous cell carcinoma, NOS	8050-8089: squamous cell neoplasms	Not Brain	XI(f.10) Carcinomas of other specified sites	Vulva	Localized	Localized only	Localized	L	Blank(s)	Blank(s)	IB	T1b	N0	M0	Blank(s)	Blank(s)	Blank(s)
59299717	1953	2013	60	60 years	White	White	Non-Spanish-Hispanic-Latino	Non-Hispanic White	White	Married (including common law)	Female	Hospital inpatient/outpatient or clinic	Insured	111	KY: Jefferson County (21111)	Not PRCDA	East	Vulva	Malignant	8.5.5 Carc of oth and ill-def sites, geniourinary tract	Unclassified	XI(f) Other and unspecified carcinomas	Vulva	Vulva	C51.9-Vulva, NOS	8072	Malignant	Moderately differentiated; Grade II	Not a paired site	Positive histology	8072/3: Squamous cell carcinoma, large cell, nonkeratinizing, NOS	8072/3: Squamous cell carcinoma, large cell, nonkeratinizing, NOS	8050-8089: squamous cell neoplasms	Not Brain	XI(f.10) Carcinomas of other specified sites	Vulva	Regional	Regional by both direct extension and lymph node involvement	Regional	RE+RN	Blank(s)	Blank(s)	IIIA	T2	N1a	M0	Blank(s)	Blank(s)	Blank(s)
59221575	1953	2012	58	58 years	White	White	Non-Spanish-Hispanic-Latino	Non-Hispanic White	White	Divorced	Female	Hospital inpatient/outpatient or clinic	Insured	55	KY: Crittenden County (21055)	Not PRCDA	East	Vulva	Malignant	8.5.5 Carc of oth and ill-def sites, geniourinary tract	Unclassified	XI(f) Other and unspecified carcinomas	Vulva	Vulva	C51.1-Labium minus	8070	Malignant	Well differentiated; Grade I	Right - origin of primary	Positive histology	8070/3: Squamous cell carcinoma, NOS	8070/3: Squamous cell carcinoma, NOS	8050-8089: squamous cell neoplasms	Not Brain	XI(f.10) Carcinomas of other specified sites	Vulva	Localized	Localized only	Localized	L	Blank(s)	Blank(s)	IA	T1a	N0	M0	Blank(s)	Blank(s)	Blank(s)
4085256	1973	2012	39	39 years	White	White	Non-Spanish-Hispanic-Latino	Non-Hispanic White	White	Married (including common law)	Female	Hospital inpatient/outpatient or clinic	Insured	13	CA: Contra Costa County (06013)	Not PRCDA	Pacific Coast	Vulva	Malignant	8.5.5 Carc of oth and ill-def sites, geniourinary tract	Unclassified	XI(f) Other and unspecified carcinomas	Vulva	Vulva	C51.9-Vulva, NOS	8070	Malignant	Well differentiated; Grade I	Not a paired site	Positive histology	8070/3: Squamous cell carcinoma, NOS	8070/3: Squamous cell carcinoma, NOS	8050-8089: squamous cell neoplasms	Not Brain	XI(f.10) Carcinomas of other specified sites	Vulva	Regional	Regional by direct extension only	Regional	RE	Blank(s)	Blank(s)	II	T2	N0	M0	Blank(s)	Blank(s)	Blank(s)
49334454	1955	2004	48	48 years	White	White	Non-Spanish-Hispanic-Latino	Non-Hispanic White	White	Married (including common law)	Female	Hospital inpatient/outpatient or clinic	Blank(s)	73	CA: San Diego County (06073)	PRCDA	Pacific Coast	Vulva	Malignant	8.5.5 Carc of oth and ill-def sites, geniourinary tract	Unclassified	XI(f) Other and unspecified carcinomas	Vulva	Vulva	C51.9-Vulva, NOS	8070	Malignant	Moderately differentiated; Grade II	Not a paired site	Positive histology	8070/3: Squamous cell carcinoma, NOS	8070/3: Squamous cell carcinoma, NOS	8050-8089: squamous cell neoplasms	Not Brain	XI(f.10) Carcinomas of other specified sites	Vulva	Regional	Regional by both direct extension and lymph node involvement	Regional	RE+RN	Blank(s)	Blank(s)	Blank(s)	Blank(s)	Blank(s)	Blank(s)	Blank(s)	Blank(s)	Blank(s)
58815318	1948	2009	61	61 years	White	White	Non-Spanish-Hispanic-Latino	Non-Hispanic White	White	Married (including common law)	Female	Hospital inpatient/outpatient or clinic	Insured	67	KY: Fayette County (21067)	Not PRCDA	East	Vulva	Malignant	8.5.5 Carc of oth and ill-def sites, geniourinary tract	Unclassified	XI(f) Other and unspecified carcinomas	Vulva	Vulva	C51.9-Vulva, NOS	8070	Malignant	Poorly differentiated; Grade III	Not a paired site	Positive histology	8070/3: Squamous cell carcinoma, NOS	8070/3: Squamous cell carcinoma, NOS	8050-8089: squamous cell neoplasms	Not Brain	XI(f.10) Carcinomas of other specified sites	Vulva	Regional	Regional by both direct extension and lymph node involvement	Regional	RE+RN	Blank(s)	Blank(s)	Blank(s)	Blank(s)	Blank(s)	Blank(s)	Blank(s)	Blank(s)	Blank(s)
20625499	1940	2014	74	74 years	White	White	Non-Spanish-Hispanic-Latino	Non-Hispanic White	White	Widowed	Female	Hospital inpatient/outpatient or clinic	Insured	193	IA: Woodbury County (19193)	PRCDA	Northern Plains	Vulva	Malignant	8.5.5 Carc of oth and ill-def sites, geniourinary tract	Unclassified	XI(f) Other and unspecified carcinomas	Vulva	Vulva	C51.9-Vulva, NOS	8071	Malignant	Moderately differentiated; Grade II	Not a paired site	Positive histology	8071/3: Squamous cell carcinoma, keratinizing, NOS	8071/3: Squamous cell carcinoma, keratinizing, NOS	8050-8089: squamous cell neoplasms	Not Brain	XI(f.10) Carcinomas of other specified sites	Vulva	Regional	Regional lymph nodes involved only	Regional	RN	Blank(s)	Blank(s)	IIIA	T1b	N1a	M0	Blank(s)	Blank(s)	Blank(s)
63361505	1930	2016	85	85+ years	White	White	Non-Spanish-Hispanic-Latino	Non-Hispanic White	White	Single (never married)	Female	Hospital inpatient/outpatient or clinic	Any Medicaid	55	LA: Lafayette Parish (22055)	Not PRCDA	East	Vulva	Malignant	8.5.5 Carc of oth and ill-def sites, geniourinary tract	Unclassified	XI(f) Other and unspecified carcinomas	Vulva	Vulva	C51.9-Vulva, NOS	8070	Malignant	Unknown	Not a paired site	Positive histology	8070/3: Squamous cell carcinoma, NOS	8070/3: Squamous cell carcinoma, NOS	8050-8089: squamous cell neoplasms	Not Brain	XI(f.10) Carcinomas of other specified sites	Vulva	Localized	Localized only	Localized	Blank(s)	Blank(s)	Blank(s)	Blank(s)	Blank(s)	Blank(s)	Blank(s)	1B	p1B	c0
52644367	1951	2010	58	58 years	White	White	Non-Spanish-Hispanic-Latino	Non-Hispanic White	White	Divorced	Female	Hospital inpatient/outpatient or clinic	Insured	73	CA: San Diego County (06073)	PRCDA	Pacific Coast	Vulva	Malignant	8.5.5 Carc of oth and ill-def sites, geniourinary tract	Unclassified	XI(f) Other and unspecified carcinomas	Vulva	Vulva	C51.9-Vulva, NOS	8071	Malignant	Well differentiated; Grade I	Not a paired site	Positive histology	8071/3: Squamous cell carcinoma, keratinizing, NOS	8071/3: Squamous cell carcinoma, keratinizing, NOS	8050-8089: squamous cell neoplasms	Not Brain	XI(f.10) Carcinomas of other specified sites	Vulva	Regional	Regional by direct extension only	Regional	RE	Blank(s)	Blank(s)	II	T2	N0	M0	Blank(s)	Blank(s)	Blank(s)
8507914	1924	2008	84	84 years	White	White	Non-Spanish-Hispanic-Latino	Non-Hispanic White	White	Single (never married)	Female	Hospital inpatient/outpatient or clinic	Insured	1	CT: Fairfield County (09001)	PRCDA	East	Vulva	Malignant	8.5.5 Carc of oth and ill-def sites, geniourinary tract	Unclassified	XI(f) Other and unspecified carcinomas	Vulva	Vulva	C51.0-Labium majus	8071	Malignant	Moderately differentiated; Grade II	Not a paired site	Positive histology	8071/3: Squamous cell carcinoma, keratinizing, NOS	8071/3: Squamous cell carcinoma, keratinizing, NOS	8050-8089: squamous cell neoplasms	Not Brain	XI(f.10) Carcinomas of other specified sites	Vulva	Localized	Localized only	Localized	L	Blank(s)	Blank(s)	Blank(s)	Blank(s)	Blank(s)	Blank(s)	Blank(s)	Blank(s)	Blank(s)
26874708	1943	2010	67	67 years	White	White	Non-Spanish-Hispanic-Latino	Non-Hispanic White	White	Widowed	Female	Hospital inpatient/outpatient or clinic	Insured	35	WA: Kitsap County (53035)	PRCDA	Pacific Coast	Vulva	Malignant	8.5.5 Carc of oth and ill-def sites, geniourinary tract	Unclassified	XI(f) Other and unspecified carcinomas	Vulva	Vulva	C51.9-Vulva, NOS	8071	Malignant	Moderately differentiated; Grade II	Not a paired site	Positive histology	8071/3: Squamous cell carcinoma, keratinizing, NOS	8071/3: Squamous cell carcinoma, keratinizing, NOS	8050-8089: squamous cell neoplasms	Not Brain	XI(f.10) Carcinomas of other specified sites	Vulva	Regional	Regional by direct extension only	Regional	RE	Blank(s)	Blank(s)	IB	T1b	N0	M0	Blank(s)	Blank(s)	Blank(s)
26413461	1917	2009	92	85+ years	Unknown	Unknown	Non-Spanish-Hispanic-Latino	Non-Hispanic Unknown Race	Unknown	Unknown	Female	Laboratory only (hospital or private)	Insurance status unknown	53	WA: Pierce County (53053)	PRCDA	Pacific Coast	Vulva	Malignant	8.5.5 Carc of oth and ill-def sites, geniourinary tract	Unclassified	XI(f) Other and unspecified carcinomas	Vulva	Vulva	C51.9-Vulva, NOS	8070	Malignant	Moderately differentiated; Grade II	Not a paired site	Positive histology	8070/3: Squamous cell carcinoma, NOS	8070/3: Squamous cell carcinoma, NOS	8050-8089: squamous cell neoplasms	Not Brain	XI(f.10) Carcinomas of other specified sites	Vulva	Unknown/unstaged	Unknown/unstaged/unspecified/DCO	Unstaged/Unkown	U	Blank(s)	Blank(s)	Blank(s)	Blank(s)	Blank(s)	Blank(s)	Blank(s)	Blank(s)	Blank(s)
76032040	1957	2008	51	51 years	White	White	Non-Spanish-Hispanic-Latino	Non-Hispanic White	White	Married (including common law)	Female	Hospital inpatient/outpatient or clinic	Uninsured	317	GA: Wilkes County (13317)	Not PRCDA	East	Vulva	Malignant	8.5.5 Carc of oth and ill-def sites, geniourinary tract	Unclassified	XI(f) Other and unspecified carcinomas	Vulva	Vulva	C51.9-Vulva, NOS	8071	Malignant	Moderately differentiated; Grade II	Not a paired site	Positive histology	8071/3: Squamous cell carcinoma, keratinizing, NOS	8071/3: Squamous cell carcinoma, keratinizing, NOS	8050-8089: squamous cell neoplasms	Not Brain	XI(f.10) Carcinomas of other specified sites	Vulva	Localized	Localized only	Localized	L	Blank(s)	Blank(s)	Blank(s)	Blank(s)	Blank(s)	Blank(s)	Blank(s)	Blank(s)	Blank(s)
4567487	1939	2014	74	74 years	White	White	Non-Spanish-Hispanic-Latino	Non-Hispanic White	White	Married (including common law)	Female	Hospital inpatient/outpatient or clinic	Insured/No specifics	41	CA: Marin County (06041)	Not PRCDA	Pacific Coast	Vulva	Malignant	8.5.5 Carc of oth and ill-def sites, geniourinary tract	Unclassified	XI(f) Other and unspecified carcinomas	Vulva	Vulva	C51.9-Vulva, NOS	8070	Malignant	Poorly differentiated; Grade III	Not a paired site	Positive histology	8070/3: Squamous cell carcinoma, NOS	8070/3: Squamous cell carcinoma, NOS	8050-8089: squamous cell neoplasms	Not Brain	XI(f.10) Carcinomas of other specified sites	Vulva	Distant	Distant site(s)/node(s) involved	Distant	D	Blank(s)	Blank(s)	IVB	T3	N1NOS	M1	Blank(s)	Blank(s)	Blank(s)
76041751	1929	2008	79	79 years	White	White	Non-Spanish-Hispanic-Latino	Non-Hispanic White	White	Widowed	Female	Hospital inpatient/outpatient or clinic	Insured	57	GA: Cherokee County (13057)	Not PRCDA	East	Vulva	Malignant	8.5.5 Carc of oth and ill-def sites, geniourinary tract	Unclassified	XI(f) Other and unspecified carcinomas	Vulva	Vulva	C51.9-Vulva, NOS	8071	Malignant	Well differentiated; Grade I	Not a paired site	Positive histology	8071/3: Squamous cell carcinoma, keratinizing, NOS	8071/3: Squamous cell carcinoma, keratinizing, NOS	8050-8089: squamous cell neoplasms	Not Brain	XI(f.10) Carcinomas of other specified sites	Vulva	Localized	Localized only	Localized	L	Blank(s)	Blank(s)	Blank(s)	Blank(s)	Blank(s)	Blank(s)	Blank(s)	Blank(s)	Blank(s)
16543957	1948	2013	64	64 years	White	White	Non-Spanish-Hispanic-Latino	Non-Hispanic White	White	Married (including common law)	Female	Hospital inpatient/outpatient or clinic	Any Medicaid	9	HI: Maui County (15009) - 2000+	Not PRCDA	Pacific Coast	Vulva	Malignant	8.5.5 Carc of oth and ill-def sites, geniourinary tract	Unclassified	XI(f) Other and unspecified carcinomas	Vulva	Vulva	C51.9-Vulva, NOS	8071	Malignant	Moderately differentiated; Grade II	Not a paired site	Positive histology	8071/3: Squamous cell carcinoma, keratinizing, NOS	8071/3: Squamous cell carcinoma, keratinizing, NOS	8050-8089: squamous cell neoplasms	Not Brain	XI(f.10) Carcinomas of other specified sites	Vulva	Regional	Regional by both direct extension and lymph node involvement	Regional	RE+RN	Blank(s)	Blank(s)	IIIB	T1b	N2b	M0	Blank(s)	Blank(s)	Blank(s)
73831376	1942	2015	73	73 years	White	White	Non-Spanish-Hispanic-Latino	Non-Hispanic White	White	Widowed	Female	Hospital inpatient/outpatient or clinic	Insured	27	NJ: Morris County (34027)	Not PRCDA	East	Vulva	Malignant	8.5.5 Carc of oth and ill-def sites, geniourinary tract	Unclassified	XI(f) Other and unspecified carcinomas	Vulva	Vulva	C51.9-Vulva, NOS	8070	Malignant	Unknown	Not a paired site	Positive histology	8070/3: Squamous cell carcinoma, NOS	8070/3: Squamous cell carcinoma, NOS	8050-8089: squamous cell neoplasms	Not Brain	XI(f.10) Carcinomas of other specified sites	Vulva	Localized	Localized only	Localized	L	Blank(s)	Blank(s)	IA	T1a	N0	M0	Blank(s)	Blank(s)	Blank(s)
74265549	1948	2016	67	67 years	Other (American Indian/AK Native, Asian/Pacific Islander)	Asian or Pacific Islander	Non-Spanish-Hispanic-Latino	Non-Hispanic Asian or Pacific Islander	Hawaiian	Married (including common law)	Female	Other hospital outpatient unit or surgery center (2006+)	Insured	3	NJ: Bergen County (34003)	Not PRCDA	East	Vulva	Malignant	8.5.5 Carc of oth and ill-def sites, geniourinary tract	Unclassified	XI(f) Other and unspecified carcinomas	Vulva	Vulva	C51.8-Overlapping lesion of vulva	8070	Malignant	Moderately differentiated; Grade II	Not a paired site	Positive histology	8070/3: Squamous cell carcinoma, NOS	8070/3: Squamous cell carcinoma, NOS	8050-8089: squamous cell neoplasms	Not Brain	XI(f.10) Carcinomas of other specified sites	Vulva	Localized	Localized only	Localized	Blank(s)	Blank(s)	Blank(s)	Blank(s)	Blank(s)	Blank(s)	Blank(s)	1A	p1A	c0
20578697	1940	2012	71	71 years	White	White	Non-Spanish-Hispanic-Latino	Non-Hispanic White	White	Married (including common law)	Female	Hospital inpatient/outpatient or clinic	Insured	49	IA: Dallas County (19049)	Not PRCDA	Northern Plains	Vulva	Malignant	8.5.5 Carc of oth and ill-def sites, geniourinary tract	Unclassified	XI(f) Other and unspecified carcinomas	Vulva	Vulva	C51.9-Vulva, NOS	8070	Malignant	Well differentiated; Grade I	Not a paired site	Positive histology	8070/3: Squamous cell carcinoma, NOS	8070/3: Squamous cell carcinoma, NOS	8050-8089: squamous cell neoplasms	Not Brain	XI(f.10) Carcinomas of other specified sites	Vulva	Localized	Localized only	Localized	L	Blank(s)	Blank(s)	IB	T1b	N0	M0	Blank(s)	Blank(s)	Blank(s)
70551283	1949	2005	55	55 years	White	White	Non-Spanish-Hispanic-Latino	Non-Hispanic White	White	Single (never married)	Female	Hospital inpatient/outpatient or clinic	Blank(s)	1	NJ: Atlantic County (34001)	Not PRCDA	East	Vulva	Malignant	8.5.5 Carc of oth and ill-def sites, geniourinary tract	Unclassified	XI(f) Other and unspecified carcinomas	Vulva	Vulva	C51.9-Vulva, NOS	8070	Malignant	Moderately differentiated; Grade II	Not a paired site	Positive histology	8070/3: Squamous cell carcinoma, NOS	8070/3: Squamous cell carcinoma, NOS	8050-8089: squamous cell neoplasms	Not Brain	XI(f.10) Carcinomas of other specified sites	Vulva	Regional	Regional lymph nodes involved only	Regional	RN	Blank(s)	Blank(s)	Blank(s)	Blank(s)	Blank(s)	Blank(s)	Blank(s)	Blank(s)	Blank(s)
75452199	1958	2005	46	46 years	White	White	Non-Spanish-Hispanic-Latino	Non-Hispanic White	White	Married (including common law)	Female	Hospital inpatient/outpatient or clinic	Blank(s)	261	GA: Sumter County (13261)	Not PRCDA	East	Vulva	Malignant	8.5.5 Carc of oth and ill-def sites, geniourinary tract	Unclassified	XI(f) Other and unspecified carcinomas	Vulva	Vulva	C51.0-Labium majus	8070	Malignant	Unknown	Not a paired site	Positive histology	8070/3: Squamous cell carcinoma, NOS	8070/3: Squamous cell carcinoma, NOS	8050-8089: squamous cell neoplasms	Not Brain	XI(f.10) Carcinomas of other specified sites	Vulva	Regional	Regional by direct extension only	Regional	RE	Blank(s)	Blank(s)	Blank(s)	Blank(s)	Blank(s)	Blank(s)	Blank(s)	Blank(s)	Blank(s)
3465551	1923	2006	83	83 years	White	White	Non-Spanish-Hispanic-Latino	Non-Hispanic White	White	Widowed	Female	Hospital inpatient/outpatient or clinic	Blank(s)	41	CA: Marin County (06041)	Not PRCDA	Pacific Coast	Vulva	Malignant	8.5.5 Carc of oth and ill-def sites, geniourinary tract	Unclassified	XI(f) Other and unspecified carcinomas	Vulva	Vulva	C51.0-Labium majus	8071	Malignant	Moderately differentiated; Grade II	Not a paired site	Positive histology	8071/3: Squamous cell carcinoma, keratinizing, NOS	8071/3: Squamous cell carcinoma, keratinizing, NOS	8050-8089: squamous cell neoplasms	Not Brain	XI(f.10) Carcinomas of other specified sites	Vulva	Localized	Localized only	Localized	L	Blank(s)	Blank(s)	Blank(s)	Blank(s)	Blank(s)	Blank(s)	Blank(s)	Blank(s)	Blank(s)
76020307	1956	2008	51	51 years	White	White	Non-Spanish-Hispanic-Latino	Non-Hispanic White	White	Married (including common law)	Female	Hospital inpatient/outpatient or clinic	Insured	233	GA: Polk County (13233)	Not PRCDA	East	Vulva	Malignant	8.5.5 Carc of oth and ill-def sites, geniourinary tract	Unclassified	XI(f) Other and unspecified carcinomas	Vulva	Vulva	C51.0-Labium majus	8070	Malignant	Well differentiated; Grade I	Not a paired site	Positive histology	8070/3: Squamous cell carcinoma, NOS	8070/3: Squamous cell carcinoma, NOS	8050-8089: squamous cell neoplasms	Not Brain	XI(f.10) Carcinomas of other specified sites	Vulva	Localized	Localized only	Localized	L	Blank(s)	Blank(s)	Blank(s)	Blank(s)	Blank(s)	Blank(s)	Blank(s)	Blank(s)	Blank(s)
63285472	1953	2014	61	61 years	White	White	Non-Spanish-Hispanic-Latino	Non-Hispanic White	White	Divorced	Female	Hospital inpatient/outpatient or clinic	Any Medicaid	33	LA: East Baton Rouge Parish (22033)	Not PRCDA	East	Vulva	Malignant	8.5.5 Carc of oth and ill-def sites, geniourinary tract	Unclassified	XI(f) Other and unspecified carcinomas	Vulva	Vulva	C51.9-Vulva, NOS	8070	Malignant	Moderately differentiated; Grade II	Not a paired site	Positive histology	8070/3: Squamous cell carcinoma, NOS	8070/3: Squamous cell carcinoma, NOS	8050-8089: squamous cell neoplasms	Not Brain	XI(f.10) Carcinomas of other specified sites	Vulva	Distant	Distant site(s)/node(s) involved	Distant	D	Blank(s)	Blank(s)	IVB	T3	N1b	M1	Blank(s)	Blank(s)	Blank(s)
50437696	1943	2006	63	63 years	White	White	Non-Spanish-Hispanic-Latino	Non-Hispanic White	White	Married (including common law)	Female	Hospital inpatient/outpatient or clinic	Blank(s)	65	CA: Riverside County (06065)	PRCDA	Pacific Coast	Vulva	Malignant	8.5.5 Carc of oth and ill-def sites, geniourinary tract	Unclassified	XI(f) Other and unspecified carcinomas	Vulva	Vulva	C51.9-Vulva, NOS	8070	Malignant	Well differentiated; Grade I	Not a paired site	Positive histology	8070/3: Squamous cell carcinoma, NOS	8070/3: Squamous cell carcinoma, NOS	8050-8089: squamous cell neoplasms	Not Brain	XI(f.10) Carcinomas of other specified sites	Vulva	Localized	Localized only	Localized	L	Blank(s)	Blank(s)	Blank(s)	Blank(s)	Blank(s)	Blank(s)	Blank(s)	Blank(s)	Blank(s)
62010594	1948	2007	58	58 years	White	White	Non-Spanish-Hispanic-Latino	Non-Hispanic White	White	Married (including common law)	Female	Hospital inpatient/outpatient or clinic	Insured	13	LA: Bienville Parish (22013)	Not PRCDA	East	Vulva	Malignant	8.5.5 Carc of oth and ill-def sites, geniourinary tract	Unclassified	XI(f) Other and unspecified carcinomas	Vulva	Vulva	C51.9-Vulva, NOS	8070	Malignant	Moderately differentiated; Grade II	Not a paired site	Positive histology	8070/3: Squamous cell carcinoma, NOS	8070/3: Squamous cell carcinoma, NOS	8050-8089: squamous cell neoplasms	Not Brain	XI(f.10) Carcinomas of other specified sites	Vulva	Regional	Regional by direct extension only	Regional	RE	Blank(s)	Blank(s)	Blank(s)	Blank(s)	Blank(s)	Blank(s)	Blank(s)	Blank(s)	Blank(s)
59277587	1953	2013	59	59 years	White	White	Non-Spanish-Hispanic-Latino	Non-Hispanic White	White	Married (including common law)	Female	Hospital inpatient/outpatient or clinic	Any Medicaid	17	KY: Bourbon County (21017)	Not PRCDA	East	Vulva	Malignant	8.5.5 Carc of oth and ill-def sites, geniourinary tract	Unclassified	XI(f) Other and unspecified carcinomas	Vulva	Vulva	C51.9-Vulva, NOS	8071	Malignant	Moderately differentiated; Grade II	Not a paired site	Positive histology	8071/3: Squamous cell carcinoma, keratinizing, NOS	8071/3: Squamous cell carcinoma, keratinizing, NOS	8050-8089: squamous cell neoplasms	Not Brain	XI(f.10) Carcinomas of other specified sites	Vulva	Regional	Regional by direct extension only	Regional	RE	Blank(s)	Blank(s)	II	T2	N0	M0	Blank(s)	Blank(s)	Blank(s)
50980810	1953	2007	53	53 years	White	White	Non-Spanish-Hispanic-Latino	Non-Hispanic White	White	Divorced	Female	Hospital inpatient/outpatient or clinic	Insured	99	CA: Stanislaus County (06099)	Not PRCDA	Pacific Coast	Vulva	Malignant	8.5.5 Carc of oth and ill-def sites, geniourinary tract	Unclassified	XI(f) Other and unspecified carcinomas	Vulva	Vulva	C51.9-Vulva, NOS	8071	Malignant	Moderately differentiated; Grade II	Not a paired site	Positive histology	8071/3: Squamous cell carcinoma, keratinizing, NOS	8071/3: Squamous cell carcinoma, keratinizing, NOS	8050-8089: squamous cell neoplasms	Not Brain	XI(f.10) Carcinomas of other specified sites	Vulva	Localized	Localized only	Localized	L	Blank(s)	Blank(s)	Blank(s)	Blank(s)	Blank(s)	Blank(s)	Blank(s)	Blank(s)	Blank(s)
52149064	1960	2009	49	49 years	White	White	Non-Spanish-Hispanic-Latino	Non-Hispanic White	White	Married (including common law)	Female	Hospital inpatient/outpatient or clinic	Any Medicaid	65	CA: Riverside County (06065)	PRCDA	Pacific Coast	Vulva	Malignant	8.5.5 Carc of oth and ill-def sites, geniourinary tract	Unclassified	XI(f) Other and unspecified carcinomas	Vulva	Vulva	C51.9-Vulva, NOS	8070	Malignant	Well differentiated; Grade I	Not a paired site	Positive histology	8070/3: Squamous cell carcinoma, NOS	8070/3: Squamous cell carcinoma, NOS	8050-8089: squamous cell neoplasms	Not Brain	XI(f.10) Carcinomas of other specified sites	Vulva	Localized	Localized only	Localized	L	Blank(s)	Blank(s)	Blank(s)	Blank(s)	Blank(s)	Blank(s)	Blank(s)	Blank(s)	Blank(s)
72228240	1958	2010	52	52 years	White	White	Non-Spanish-Hispanic-Latino	Non-Hispanic White	White	Unknown	Female	Hospital inpatient/outpatient or clinic	Insured	21	NJ: Mercer County (34021)	Not PRCDA	East	Vulva	Malignant	8.5.5 Carc of oth and ill-def sites, geniourinary tract	Unclassified	XI(f) Other and unspecified carcinomas	Vulva	Vulva	C51.8-Overlapping lesion of vulva	8070	Malignant	Unknown	Not a paired site	Positive histology	8070/3: Squamous cell carcinoma, NOS	8070/3: Squamous cell carcinoma, NOS	8050-8089: squamous cell neoplasms	Not Brain	XI(f.10) Carcinomas of other specified sites	Vulva	Localized	Localized only	Localized	L	Blank(s)	Blank(s)	IA	T1a	N0	M0	Blank(s)	Blank(s)	Blank(s)
39368873	1962	2009	47	47 years	Black	Black	Spanish-Hispanic-Latino	Hispanic (All Races)	Black	Single (never married)	Female	Hospital inpatient/outpatient or clinic	Any Medicaid	37	CA: Los Angeles Registry (06037)	Not PRCDA	Pacific Coast	Vulva	Malignant	8.5.5 Carc of oth and ill-def sites, geniourinary tract	Unclassified	XI(f) Other and unspecified carcinomas	Vulva	Vulva	C51.9-Vulva, NOS	8071	Malignant	Well differentiated; Grade I	Not a paired site	Positive histology	8071/3: Squamous cell carcinoma, keratinizing, NOS	8071/3: Squamous cell carcinoma, keratinizing, NOS	8050-8089: squamous cell neoplasms	Not Brain	XI(f.10) Carcinomas of other specified sites	Vulva	Localized	Localized only	Localized	L	Blank(s)	Blank(s)	Blank(s)	Blank(s)	Blank(s)	Blank(s)	Blank(s)	Blank(s)	Blank(s)
56051588	1946	2016	70	70 years	White	White	Non-Spanish-Hispanic-Latino	Non-Hispanic White	White	Married (including common law)	Female	Hospital inpatient/outpatient or clinic	Any Medicaid	71	CA: San Bernardino County (06071)	PRCDA	Pacific Coast	Vulva	Malignant	8.5.5 Carc of oth and ill-def sites, geniourinary tract	Unclassified	XI(f) Other and unspecified carcinomas	Vulva	Vulva	C51.9-Vulva, NOS	8076	Malignant	Moderately differentiated; Grade II	Right - origin of primary	Positive histology	8076/3: Squamous cell carcinoma, micro-invasive	8076/3: Squamous cell carcinoma, micro-invasive	8050-8089: squamous cell neoplasms	Not Brain	XI(f.10) Carcinomas of other specified sites	Vulva	Localized	Localized only	Localized	Blank(s)	Blank(s)	Blank(s)	Blank(s)	Blank(s)	Blank(s)	Blank(s)	1B	p1B	p0
75516989	1929	2006	76	76 years	White	White	Non-Spanish-Hispanic-Latino	Non-Hispanic White	White	Married (including common law)	Female	Hospital inpatient/outpatient or clinic	Blank(s)	15	GA: Bartow County (13015)	Not PRCDA	East	Vulva	Malignant	8.5.5 Carc of oth and ill-def sites, geniourinary tract	Unclassified	XI(f) Other and unspecified carcinomas	Vulva	Vulva	C51.1-Labium minus	8083	Malignant	Unknown	Not a paired site	Positive histology	8083/3: Basaloid squamous cell carcinoma	8083/3: Basaloid squamous cell carcinoma	8050-8089: squamous cell neoplasms	Not Brain	XI(f.10) Carcinomas of other specified sites	Vulva	Localized	Localized only	Localized	L	Blank(s)	Blank(s)	Blank(s)	Blank(s)	Blank(s)	Blank(s)	Blank(s)	Blank(s)	Blank(s)
72688098	1958	2011	53	53 years	White	White	Non-Spanish-Hispanic-Latino	Non-Hispanic White	White	Divorced	Female	Hospital inpatient/outpatient or clinic	Insured	35	NJ: Somerset County (34035)	Not PRCDA	East	Vulva	Malignant	8.5.5 Carc of oth and ill-def sites, geniourinary tract	Unclassified	XI(f) Other and unspecified carcinomas	Vulva	Vulva	C51.9-Vulva, NOS	8070	Malignant	Well differentiated; Grade I	Not a paired site	Positive histology	8070/3: Squamous cell carcinoma, NOS	8070/3: Squamous cell carcinoma, NOS	8050-8089: squamous cell neoplasms	Not Brain	XI(f.10) Carcinomas of other specified sites	Vulva	Localized	Localized only	Localized	L	Blank(s)	Blank(s)	IA	T1a	N0	M0	Blank(s)	Blank(s)	Blank(s)
63353445	1971	2014	43	43 years	White	White	Non-Spanish-Hispanic-Latino	Non-Hispanic White	White	Married (including common law)	Female	Hospital inpatient/outpatient or clinic	Insured	51	LA: Jefferson Parish (22051)	Not PRCDA	East	Vulva	Malignant	8.5.5 Carc of oth and ill-def sites, geniourinary tract	Unclassified	XI(f) Other and unspecified carcinomas	Vulva	Vulva	C51.1-Labium minus	8070	Malignant	Unknown	Not a paired site	Positive histology	8070/3: Squamous cell carcinoma, NOS	8070/3: Squamous cell carcinoma, NOS	8050-8089: squamous cell neoplasms	Not Brain	XI(f.10) Carcinomas of other specified sites	Vulva	Localized	Localized only	Localized	L	Blank(s)	Blank(s)	IB	T1b	N0	M0	Blank(s)	Blank(s)	Blank(s)
8369101	1951	2004	52	52 years	White	White	Non-Spanish-Hispanic-Latino	Non-Hispanic White	White	Single (never married)	Female	Hospital inpatient/outpatient or clinic	Blank(s)	9	CT: New Haven County (09009)	PRCDA	East	Vulva	Malignant	8.5.5 Carc of oth and ill-def sites, geniourinary tract	Unclassified	XI(f) Other and unspecified carcinomas	Vulva	Vulva	C51.9-Vulva, NOS	8070	Malignant	Unknown	Not a paired site	Positive histology	8070/3: Squamous cell carcinoma, NOS	8070/3: Squamous cell carcinoma, NOS	8050-8089: squamous cell neoplasms	Not Brain	XI(f.10) Carcinomas of other specified sites	Vulva	Localized	Localized only	Localized	L	Blank(s)	Blank(s)	Blank(s)	Blank(s)	Blank(s)	Blank(s)	Blank(s)	Blank(s)	Blank(s)
27452617	1945	2014	69	69 years	White	White	Non-Spanish-Hispanic-Latino	Non-Hispanic White	White	Unknown	Female	Laboratory only (hospital or private)	Insurance status unknown	61	WA: Snohomish County (53061)	PRCDA	Pacific Coast	Vulva	Malignant	8.5.5 Carc of oth and ill-def sites, geniourinary tract	Unclassified	XI(f) Other and unspecified carcinomas	Vulva	Vulva	C51.9-Vulva, NOS	8070	Malignant	Moderately differentiated; Grade II	Not a paired site	Positive histology	8070/3: Squamous cell carcinoma, NOS	8070/3: Squamous cell carcinoma, NOS	8050-8089: squamous cell neoplasms	Not Brain	XI(f.10) Carcinomas of other specified sites	Vulva	Localized	Localized only	Localized	L	Blank(s)	Blank(s)	IB	T1b	N0	M0	Blank(s)	Blank(s)	Blank(s)
38817930	1960	2007	46	46 years	Black	Black	Non-Spanish-Hispanic-Latino	Non-Hispanic Black	Black	Married (including common law)	Female	Hospital inpatient/outpatient or clinic	Insured	37	CA: Los Angeles Registry (06037)	Not PRCDA	Pacific Coast	Vulva	Malignant	8.5.5 Carc of oth and ill-def sites, geniourinary tract	Unclassified	XI(f) Other and unspecified carcinomas	Vulva	Vulva	C51.9-Vulva, NOS	8070	Malignant	Moderately differentiated; Grade II	Not a paired site	Positive histology	8070/3: Squamous cell carcinoma, NOS	8070/3: Squamous cell carcinoma, NOS	8050-8089: squamous cell neoplasms	Not Brain	XI(f.10) Carcinomas of other specified sites	Vulva	Regional	Regional by direct extension only	Regional	RE	Blank(s)	Blank(s)	Blank(s)	Blank(s)	Blank(s)	Blank(s)	Blank(s)	Blank(s)	Blank(s)
38928535	1977	2008	31	31 years	White	White	Non-Spanish-Hispanic-Latino	Non-Hispanic White	White	Single (never married)	Female	Hospital inpatient/outpatient or clinic	Insured/No specifics	37	CA: Los Angeles Registry (06037)	Not PRCDA	Pacific Coast	Vulva	Malignant	8.5.5 Carc of oth and ill-def sites, geniourinary tract	Unclassified	XI(f) Other and unspecified carcinomas	Vulva	Vulva	C51.9-Vulva, NOS	8070	Malignant	Unknown	Not a paired site	Positive histology	8070/3: Squamous cell carcinoma, NOS	8070/3: Squamous cell carcinoma, NOS	8050-8089: squamous cell neoplasms	Not Brain	XI(f.10) Carcinomas of other specified sites	Vulva	Localized	Localized only	Localized	L	Blank(s)	Blank(s)	Blank(s)	Blank(s)	Blank(s)	Blank(s)	Blank(s)	Blank(s)	Blank(s)
59739982	1975	2016	41	41 years	White	White	Non-Spanish-Hispanic-Latino	Non-Hispanic White	White	Divorced	Female	Hospital inpatient/outpatient or clinic	Insured	67	KY: Fayette County (21067)	Not PRCDA	East	Vulva	Malignant	8.5.5 Carc of oth and ill-def sites, geniourinary tract	Unclassified	XI(f) Other and unspecified carcinomas	Vulva	Vulva	C51.9-Vulva, NOS	8071	Malignant	Moderately differentiated; Grade II	Not a paired site	Positive histology	8071/3: Squamous cell carcinoma, keratinizing, NOS	8071/3: Squamous cell carcinoma, keratinizing, NOS	8050-8089: squamous cell neoplasms	Not Brain	XI(f.10) Carcinomas of other specified sites	Vulva	Localized	Localized only	Localized	Blank(s)	Blank(s)	Blank(s)	Blank(s)	Blank(s)	Blank(s)	Blank(s)	1B	p1B	c0
58012414	1958	2005	46	46 years	White	White	Non-Spanish-Hispanic-Latino	Non-Hispanic White	White	Widowed	Female	Hospital inpatient/outpatient or clinic	Blank(s)	159	KY: Martin County (21159)	Not PRCDA	East	Vulva	Malignant	8.5.5 Carc of oth and ill-def sites, geniourinary tract	Unclassified	XI(f) Other and unspecified carcinomas	Vulva	Vulva	C51.9-Vulva, NOS	8070	Malignant	Moderately differentiated; Grade II	Not a paired site	Positive histology	8070/3: Squamous cell carcinoma, NOS	8070/3: Squamous cell carcinoma, NOS	8050-8089: squamous cell neoplasms	Not Brain	XI(f.10) Carcinomas of other specified sites	Vulva	Regional	Regional by direct extension only	Regional	RE	Blank(s)	Blank(s)	Blank(s)	Blank(s)	Blank(s)	Blank(s)	Blank(s)	Blank(s)	Blank(s)
20632347	1944	2015	71	71 years	White	White	Non-Spanish-Hispanic-Latino	Non-Hispanic White	White	Married (including common law)	Female	Hospital inpatient/outpatient or clinic	Insured/No specifics	171	IA: Tama County (19171)	PRCDA	Northern Plains	Vulva	Malignant	8.5.5 Carc of oth and ill-def sites, geniourinary tract	Unclassified	XI(f) Other and unspecified carcinomas	Vulva	Vulva	C51.9-Vulva, NOS	8051	Malignant	Well differentiated; Grade I	Not a paired site	Positive histology	8051/3: Verrucous carcinoma, NOS	8051/3: Verrucous carcinoma, NOS	8050-8089: squamous cell neoplasms	Not Brain	XI(f.10) Carcinomas of other specified sites	Vulva	Localized	Localized only	Localized	L	Blank(s)	Blank(s)	IB	T1b	N0	M0	Blank(s)	Blank(s)	Blank(s)
3408064	1968	2005	36	36 years	White	White	Spanish-Hispanic-Latino	Hispanic (All Races)	White	Unknown	Female	Hospital inpatient/outpatient or clinic	Blank(s)	75	CA: San Francisco County (06075)	Not PRCDA	Pacific Coast	Vulva	Malignant	8.5.5 Carc of oth and ill-def sites, geniourinary tract	Unclassified	XI(f) Other and unspecified carcinomas	Vulva	Vulva	C51.9-Vulva, NOS	8076	Malignant	Unknown	Not a paired site	Positive histology	8076/3: Squamous cell carcinoma, micro-invasive	8076/3: Squamous cell carcinoma, micro-invasive	8050-8089: squamous cell neoplasms	Not Brain	XI(f.10) Carcinomas of other specified sites	Vulva	Localized	Localized only	Localized	L	Blank(s)	Blank(s)	Blank(s)	Blank(s)	Blank(s)	Blank(s)	Blank(s)	Blank(s)	Blank(s)
55379721	1951	2015	63	63 years	White	White	Non-Spanish-Hispanic-Latino	Non-Hispanic White	White	Widowed	Female	Hospital inpatient/outpatient or clinic	Insured	59	CA: Orange County (06059)	Not PRCDA	Pacific Coast	Vulva	Malignant	8.5.5 Carc of oth and ill-def sites, geniourinary tract	Unclassified	XI(f) Other and unspecified carcinomas	Vulva	Vulva	C51.0-Labium majus	8072	Malignant	Well differentiated; Grade I	Not a paired site	Positive histology	8072/3: Squamous cell carcinoma, large cell, nonkeratinizing, NOS	8072/3: Squamous cell carcinoma, large cell, nonkeratinizing, NOS	8050-8089: squamous cell neoplasms	Not Brain	XI(f.10) Carcinomas of other specified sites	Vulva	Localized	Localized only	Localized	L	Blank(s)	Blank(s)	IB	T1b	N0	M0	Blank(s)	Blank(s)	Blank(s)
77174580	1958	2013	54	54 years	White	White	Non-Spanish-Hispanic-Latino	Non-Hispanic White	White	Unknown	Female	Hospital inpatient/outpatient or clinic	Insured	151	GA: Henry County (13151)	Not PRCDA	East	Vulva	Malignant	8.5.5 Carc of oth and ill-def sites, geniourinary tract	Unclassified	XI(f) Other and unspecified carcinomas	Vulva	Vulva	C51.9-Vulva, NOS	8070	Malignant	Well differentiated; Grade I	Not a paired site	Positive histology	8070/3: Squamous cell carcinoma, NOS	8070/3: Squamous cell carcinoma, NOS	8050-8089: squamous cell neoplasms	Not Brain	XI(f.10) Carcinomas of other specified sites	Vulva	Localized	Localized only	Localized	L	Blank(s)	Blank(s)	IB	T1b	N0	M0	Blank(s)	Blank(s)	Blank(s)
40019670	1968	2013	45	45 years	Other (American Indian/AK Native, Asian/Pacific Islander)	Asian or Pacific Islander	Non-Spanish-Hispanic-Latino	Non-Hispanic Asian or Pacific Islander	Filipino	Married (including common law)	Female	Hospital inpatient/outpatient or clinic	Insured	37	CA: Los Angeles Registry (06037)	Not PRCDA	Pacific Coast	Vulva	Malignant	8.5.5 Carc of oth and ill-def sites, geniourinary tract	Unclassified	XI(f) Other and unspecified carcinomas	Vulva	Vulva	C51.9-Vulva, NOS	8070	Malignant	Moderately differentiated; Grade II	Not a paired site	Positive histology	8070/3: Squamous cell carcinoma, NOS	8070/3: Squamous cell carcinoma, NOS	8050-8089: squamous cell neoplasms	Not Brain	XI(f.10) Carcinomas of other specified sites	Vulva	Localized	Localized only	Localized	L	Blank(s)	Blank(s)	INOS	T1NOS	N0	M0	Blank(s)	Blank(s)	Blank(s)
54280453	1940	2013	72	72 years	White	White	Non-Spanish-Hispanic-Latino	Non-Hispanic White	White	Widowed	Female	Hospital inpatient/outpatient or clinic	Insured	65	CA: Riverside County (06065)	PRCDA	Pacific Coast	Vulva	Malignant	8.5.5 Carc of oth and ill-def sites, geniourinary tract	Unclassified	XI(f) Other and unspecified carcinomas	Vulva	Vulva	C51.9-Vulva, NOS	8070	Malignant	Moderately differentiated; Grade II	Not a paired site	Positive histology	8070/3: Squamous cell carcinoma, NOS	8070/3: Squamous cell carcinoma, NOS	8050-8089: squamous cell neoplasms	Not Brain	XI(f.10) Carcinomas of other specified sites	Vulva	Localized	Localized only	Localized	L	Blank(s)	Blank(s)	IB	T1b	N0	M0	Blank(s)	Blank(s)	Blank(s)
26966376	1973	2013	39	39 years	White	White	Non-Spanish-Hispanic-Latino	Non-Hispanic White	White	Divorced	Female	Hospital inpatient/outpatient or clinic	Insured/No specifics	33	WA: King County (53033)	PRCDA	Pacific Coast	Vulva	Malignant	8.5.5 Carc of oth and ill-def sites, geniourinary tract	Unclassified	XI(f) Other and unspecified carcinomas	Vulva	Vulva	C51.9-Vulva, NOS	8070	Malignant	Unknown	Not a paired site	Positive histology	8070/3: Squamous cell carcinoma, NOS	8070/3: Squamous cell carcinoma, NOS	8050-8089: squamous cell neoplasms	Not Brain	XI(f.10) Carcinomas of other specified sites	Vulva	Localized	Localized only	Localized	L	Blank(s)	Blank(s)	IA	T1a	N0	M0	Blank(s)	Blank(s)	Blank(s)
75983813	1948	2007	59	59 years	Black	Black	Non-Spanish-Hispanic-Latino	Non-Hispanic Black	Black	Single (never married)	Female	Hospital inpatient/outpatient or clinic	Any Medicaid	21	GA: Bibb County (13021)	Not PRCDA	East	Vulva	Malignant	8.5.5 Carc of oth and ill-def sites, geniourinary tract	Unclassified	XI(f) Other and unspecified carcinomas	Vulva	Vulva	C51.9-Vulva, NOS	8070	Malignant	Unknown	Not a paired site	Positive histology	8070/3: Squamous cell carcinoma, NOS	8070/3: Squamous cell carcinoma, NOS	8050-8089: squamous cell neoplasms	Not Brain	XI(f.10) Carcinomas of other specified sites	Vulva	Localized	Localized only	Localized	L	Blank(s)	Blank(s)	Blank(s)	Blank(s)	Blank(s)	Blank(s)	Blank(s)	Blank(s)	Blank(s)
52136851	1942	2009	66	66 years	White	White	Non-Spanish-Hispanic-Latino	Non-Hispanic White	White	Married (including common law)	Female	Hospital inpatient/outpatient or clinic	Insured	67	CA: Sacramento County (06067)	PRCDA	Pacific Coast	Vulva	Malignant	8.5.5 Carc of oth and ill-def sites, geniourinary tract	Unclassified	XI(f) Other and unspecified carcinomas	Vulva	Vulva	C51.9-Vulva, NOS	8071	Malignant	Well differentiated; Grade I	Not a paired site	Positive histology	8071/3: Squamous cell carcinoma, keratinizing, NOS	8071/3: Squamous cell carcinoma, keratinizing, NOS	8050-8089: squamous cell neoplasms	Not Brain	XI(f.10) Carcinomas of other specified sites	Vulva	Localized	Localized only	Localized	L	Blank(s)	Blank(s)	Blank(s)	Blank(s)	Blank(s)	Blank(s)	Blank(s)	Blank(s)	Blank(s)
20137951	1952	2010	57	57 years	White	White	Non-Spanish-Hispanic-Latino	Non-Hispanic White	White	Married (including common law)	Female	Hospital inpatient/outpatient or clinic	Insurance status unknown	179	IA: Wapello County (19179)	Not PRCDA	Northern Plains	Vulva	Malignant	8.5.5 Carc of oth and ill-def sites, geniourinary tract	Unclassified	XI(f) Other and unspecified carcinomas	Vulva	Vulva	C51.9-Vulva, NOS	8071	Malignant	Poorly differentiated; Grade III	Not a paired site	Positive histology	8071/3: Squamous cell carcinoma, keratinizing, NOS	8071/3: Squamous cell carcinoma, keratinizing, NOS	8050-8089: squamous cell neoplasms	Not Brain	XI(f.10) Carcinomas of other specified sites	Vulva	Localized	Localized only	Localized	L	Blank(s)	Blank(s)	IB	T1b	N0	M0	Blank(s)	Blank(s)	Blank(s)
15111783	1931	2015	84	84 years	White	White	Non-Spanish-Hispanic-Latino	Non-Hispanic White	White	Widowed	Female	Hospital inpatient/outpatient or clinic	Insured	163	MI: Wayne County (26163)	Not PRCDA	Northern Plains	Vulva	Malignant	8.5.5 Carc of oth and ill-def sites, geniourinary tract	Unclassified	XI(f) Other and unspecified carcinomas	Vulva	Vulva	C51.9-Vulva, NOS	8071	Malignant	Well differentiated; Grade I	Not a paired site	Positive histology	8071/3: Squamous cell carcinoma, keratinizing, NOS	8071/3: Squamous cell carcinoma, keratinizing, NOS	8050-8089: squamous cell neoplasms	Not Brain	XI(f.10) Carcinomas of other specified sites	Vulva	Localized	Localized only	Localized	L	Blank(s)	Blank(s)	IB	T1b	N0	M0	Blank(s)	Blank(s)	Blank(s)
41536953	1927	2015	87	85+ years	Black	Black	Non-Spanish-Hispanic-Latino	Non-Hispanic Black	Black	Widowed	Female	Hospital inpatient/outpatient or clinic	Insured	163	GA: Jefferson County (13163)	Not PRCDA	East	Vulva	Malignant	8.5.5 Carc of oth and ill-def sites, geniourinary tract	Unclassified	XI(f) Other and unspecified carcinomas	Vulva	Vulva	C51.9-Vulva, NOS	8071	Malignant	Well differentiated; Grade I	Not a paired site	Positive histology	8071/3: Squamous cell carcinoma, keratinizing, NOS	8071/3: Squamous cell carcinoma, keratinizing, NOS	8050-8089: squamous cell neoplasms	Not Brain	XI(f.10) Carcinomas of other specified sites	Vulva	Localized	Localized only	Localized	L	Blank(s)	Blank(s)	IB	T1b	N0	M0	Blank(s)	Blank(s)	Blank(s)
55949078	1937	2016	78	78 years	White	White	Non-Spanish-Hispanic-Latino	Non-Hispanic White	White	Married (including common law)	Female	Hospital inpatient/outpatient or clinic	Insured/No specifics	73	CA: San Diego County (06073)	PRCDA	Pacific Coast	Vulva	Malignant	8.5.5 Carc of oth and ill-def sites, geniourinary tract	Unclassified	XI(f) Other and unspecified carcinomas	Vulva	Vulva	C51.9-Vulva, NOS	8071	Malignant	Moderately differentiated; Grade II	Not a paired site	Positive histology	8071/3: Squamous cell carcinoma, keratinizing, NOS	8071/3: Squamous cell carcinoma, keratinizing, NOS	8050-8089: squamous cell neoplasms	Not Brain	XI(f.10) Carcinomas of other specified sites	Vulva	Regional	Regional lymph nodes involved only	Regional	Blank(s)	Blank(s)	Blank(s)	Blank(s)	Blank(s)	Blank(s)	Blank(s)	3B	p1B	p2B
72087373	1940	2009	68	68 years	White	White	Non-Spanish-Hispanic-Latino	Non-Hispanic White	White	Married (including common law)	Female	Hospital inpatient/outpatient or clinic	Insured	5	NJ: Burlington County (34005)	Not PRCDA	East	Vulva	Malignant	8.5.5 Carc of oth and ill-def sites, geniourinary tract	Unclassified	XI(f) Other and unspecified carcinomas	Vulva	Vulva	C51.9-Vulva, NOS	8070	Malignant	Well differentiated; Grade I	Not a paired site	Positive histology	8070/3: Squamous cell carcinoma, NOS	8070/3: Squamous cell carcinoma, NOS	8050-8089: squamous cell neoplasms	Not Brain	XI(f.10) Carcinomas of other specified sites	Vulva	Localized	Localized only	Localized	L	Blank(s)	Blank(s)	Blank(s)	Blank(s)	Blank(s)	Blank(s)	Blank(s)	Blank(s)	Blank(s)
20188719	1944	2012	68	68 years	White	White	Non-Spanish-Hispanic-Latino	Non-Hispanic White	White	Married (including common law)	Female	Hospital inpatient/outpatient or clinic	Insured	59	IA: Dickinson County (19059)	Not PRCDA	Northern Plains	Vulva	Malignant	8.5.5 Carc of oth and ill-def sites, geniourinary tract	Unclassified	XI(f) Other and unspecified carcinomas	Vulva	Vulva	C51.9-Vulva, NOS	8076	Malignant	Unknown	Not a paired site	Positive histology	8076/3: Squamous cell carcinoma, micro-invasive	8076/3: Squamous cell carcinoma, micro-invasive	8050-8089: squamous cell neoplasms	Not Brain	XI(f.10) Carcinomas of other specified sites	Vulva	Localized	Localized only	Localized	L	Blank(s)	Blank(s)	IA	T1a	N0	M0	Blank(s)	Blank(s)	Blank(s)
52724086	1931	2010	79	79 years	White	White	Non-Spanish-Hispanic-Latino	Non-Hispanic White	White	Unknown	Female	Laboratory only (hospital or private)	Insurance status unknown	7	CA: Butte County (06007)	PRCDA	Pacific Coast	Vulva	Malignant	8.5.5 Carc of oth and ill-def sites, geniourinary tract	Unclassified	XI(f) Other and unspecified carcinomas	Vulva	Vulva	C51.9-Vulva, NOS	8083	Malignant	Unknown	Not a paired site	Positive histology	8083/3: Basaloid squamous cell carcinoma	8083/3: Basaloid squamous cell carcinoma	8050-8089: squamous cell neoplasms	Not Brain	XI(f.10) Carcinomas of other specified sites	Vulva	Unknown/unstaged	Unknown/unstaged/unspecified/DCO	Unstaged/Unkown	U	Blank(s)	Blank(s)	UNK Stage	TX	NX	M0	Blank(s)	Blank(s)	Blank(s)
59253333	1932	2012	79	79 years	White	White	Non-Spanish-Hispanic-Latino	Non-Hispanic White	White	Widowed	Female	Hospital inpatient/outpatient or clinic	Insured/No specifics	167	KY: Mercer County (21167)	Not PRCDA	East	Vulva	Malignant	8.5.5 Carc of oth and ill-def sites, geniourinary tract	Unclassified	XI(f) Other and unspecified carcinomas	Vulva	Vulva	C51.9-Vulva, NOS	8070	Malignant	Poorly differentiated; Grade III	Not a paired site	Positive histology	8070/3: Squamous cell carcinoma, NOS	8070/3: Squamous cell carcinoma, NOS	8050-8089: squamous cell neoplasms	Not Brain	XI(f.10) Carcinomas of other specified sites	Vulva	Localized	Localized only	Localized	L	Blank(s)	Blank(s)	IB	T1b	N0	M0	Blank(s)	Blank(s)	Blank(s)
26940171	1931	2012	81	81 years	White	White	Non-Spanish-Hispanic-Latino	Non-Hispanic White	White	Widowed	Female	Hospital inpatient/outpatient or clinic	Insured	53	WA: Pierce County (53053)	PRCDA	Pacific Coast	Vulva	Malignant	8.5.5 Carc of oth and ill-def sites, geniourinary tract	Unclassified	XI(f) Other and unspecified carcinomas	Vulva	Vulva	C51.9-Vulva, NOS	8051	Malignant	Moderately differentiated; Grade II	Not a paired site	Positive histology	8051/3: Verrucous carcinoma, NOS	8051/3: Verrucous carcinoma, NOS	8050-8089: squamous cell neoplasms	Not Brain	XI(f.10) Carcinomas of other specified sites	Vulva	Localized	Localized only	Localized	L	Blank(s)	Blank(s)	IB	T1b	N0	M0	Blank(s)	Blank(s)	Blank(s)
9462930	1953	2013	59	59 years	White	White	Non-Spanish-Hispanic-Latino	Non-Hispanic White	White	Divorced	Female	Hospital inpatient/outpatient or clinic	Any Medicaid	3	CT: Hartford County (09003)	PRCDA	East	Vulva	Malignant	8.5.5 Carc of oth and ill-def sites, geniourinary tract	Unclassified	XI(f) Other and unspecified carcinomas	Vulva	Vulva	C51.9-Vulva, NOS	8070	Malignant	Poorly differentiated; Grade III	Not a paired site	Positive histology	8070/3: Squamous cell carcinoma, NOS	8070/3: Squamous cell carcinoma, NOS	8050-8089: squamous cell neoplasms	Not Brain	XI(f.10) Carcinomas of other specified sites	Vulva	Localized	Localized only	Localized	L	Blank(s)	Blank(s)	IB	T1b	N0	M0	Blank(s)	Blank(s)	Blank(s)
59736931	1972	2016	43	43 years	White	White	Non-Spanish-Hispanic-Latino	Non-Hispanic White	White	Divorced	Female	Hospital inpatient/outpatient or clinic	Any Medicaid	111	KY: Jefferson County (21111)	Not PRCDA	East	Vulva	Malignant	8.5.5 Carc of oth and ill-def sites, geniourinary tract	Unclassified	XI(f) Other and unspecified carcinomas	Vulva	Vulva	C51.9-Vulva, NOS	8070	Malignant	Well differentiated; Grade I	Not a paired site	Positive histology	8070/3: Squamous cell carcinoma, NOS	8070/3: Squamous cell carcinoma, NOS	8050-8089: squamous cell neoplasms	Not Brain	XI(f.10) Carcinomas of other specified sites	Vulva	Regional	Regional by direct extension only	Regional	Blank(s)	Blank(s)	Blank(s)	Blank(s)	Blank(s)	Blank(s)	Blank(s)	1B	p1B	p0
52184463	1950	2010	60	60 years	White	White	Non-Spanish-Hispanic-Latino	Non-Hispanic White	White	Single (never married)	Female	Hospital inpatient/outpatient or clinic	Insured	97	CA: Sonoma County (06097)	PRCDA	Pacific Coast	Vulva	Malignant	8.5.5 Carc of oth and ill-def sites, geniourinary tract	Unclassified	XI(f) Other and unspecified carcinomas	Vulva	Vulva	C51.9-Vulva, NOS	8070	Malignant	Moderately differentiated; Grade II	Not a paired site	Positive histology	8070/3: Squamous cell carcinoma, NOS	8070/3: Squamous cell carcinoma, NOS	8050-8089: squamous cell neoplasms	Not Brain	XI(f.10) Carcinomas of other specified sites	Vulva	Distant	Distant site(s)/node(s) involved	Regional	D	Blank(s)	Blank(s)	IVA	T3	N0	M0	Blank(s)	Blank(s)	Blank(s)
40510599	1963	2015	51	51 years	White	White	Non-Spanish-Hispanic-Latino	Non-Hispanic White	White	Divorced	Female	Hospital inpatient/outpatient or clinic	Insured	37	CA: Los Angeles Registry (06037)	Not PRCDA	Pacific Coast	Vulva	Malignant	8.5.5 Carc of oth and ill-def sites, geniourinary tract	Unclassified	XI(f) Other and unspecified carcinomas	Vulva	Vulva	C51.0-Labium majus	8070	Malignant	Moderately differentiated; Grade II	Not a paired site	Positive histology	8070/3: Squamous cell carcinoma, NOS	8070/3: Squamous cell carcinoma, NOS	8050-8089: squamous cell neoplasms	Not Brain	XI(f.10) Carcinomas of other specified sites	Vulva	Localized	Localized only	Localized	L	Blank(s)	Blank(s)	IB	T1b	N0	M0	Blank(s)	Blank(s)	Blank(s)
38804748	1950	2007	56	56 years	White	White	Non-Spanish-Hispanic-Latino	Non-Hispanic White	White	Married (including common law)	Female	Hospital inpatient/outpatient or clinic	Insured	37	CA: Los Angeles Registry (06037)	Not PRCDA	Pacific Coast	Vulva	Malignant	8.5.5 Carc of oth and ill-def sites, geniourinary tract	Unclassified	XI(f) Other and unspecified carcinomas	Vulva	Vulva	C51.9-Vulva, NOS	8070	Malignant	Moderately differentiated; Grade II	Not a paired site	Positive histology	8070/3: Squamous cell carcinoma, NOS	8070/3: Squamous cell carcinoma, NOS	8050-8089: squamous cell neoplasms	Not Brain	XI(f.10) Carcinomas of other specified sites	Vulva	Regional	Regional lymph nodes involved only	Regional	RN	Blank(s)	Blank(s)	Blank(s)	Blank(s)	Blank(s)	Blank(s)	Blank(s)	Blank(s)	Blank(s)
55981018	1953	2016	63	63 years	White	White	Non-Spanish-Hispanic-Latino	Non-Hispanic White	White	Divorced	Female	Hospital inpatient/outpatient or clinic	Insured	67	CA: Sacramento County (06067)	PRCDA	Pacific Coast	Vulva	Malignant	8.5.5 Carc of oth and ill-def sites, geniourinary tract	Unclassified	XI(f) Other and unspecified carcinomas	Vulva	Vulva	C51.9-Vulva, NOS	8070	Malignant	Unknown	Not a paired site	Positive histology	8070/3: Squamous cell carcinoma, NOS	8070/3: Squamous cell carcinoma, NOS	8050-8089: squamous cell neoplasms	Not Brain	XI(f.10) Carcinomas of other specified sites	Vulva	Localized	Localized only	Localized	Blank(s)	Blank(s)	Blank(s)	Blank(s)	Blank(s)	Blank(s)	Blank(s)	1A	p1A	p0
58834529	1963	2010	46	46 years	White	White	Non-Spanish-Hispanic-Latino	Non-Hispanic White	White	Married (including common law)	Female	Hospital inpatient/outpatient or clinic	Insured	15	KY: Boone County (21015)	Not PRCDA	East	Vulva	Malignant	8.5.5 Carc of oth and ill-def sites, geniourinary tract	Unclassified	XI(f) Other and unspecified carcinomas	Vulva	Vulva	C51.8-Overlapping lesion of vulva	8070	Malignant	Moderately differentiated; Grade II	Not a paired site	Positive histology	8070/3: Squamous cell carcinoma, NOS	8070/3: Squamous cell carcinoma, NOS	8050-8089: squamous cell neoplasms	Not Brain	XI(f.10) Carcinomas of other specified sites	Vulva	Regional	Regional by direct extension only	Regional	RE	Blank(s)	Blank(s)	II	T2	N0	M0	Blank(s)	Blank(s)	Blank(s)
31451781	1965	2010	44	44 years	Black	Black	Non-Spanish-Hispanic-Latino	Non-Hispanic Black	Black	Married (including common law)	Female	Hospital inpatient/outpatient or clinic	Uninsured	121	GA: Fulton County (13121)	Not PRCDA	East	Vulva	Malignant	8.5.5 Carc of oth and ill-def sites, geniourinary tract	Unclassified	XI(f) Other and unspecified carcinomas	Vulva	Vulva	C51.9-Vulva, NOS	8070	Malignant	Unknown	Right - origin of primary	Positive histology	8070/3: Squamous cell carcinoma, NOS	8070/3: Squamous cell carcinoma, NOS	8050-8089: squamous cell neoplasms	Not Brain	XI(f.10) Carcinomas of other specified sites	Vulva	Regional	Regional lymph nodes involved only	Regional	RN	Blank(s)	Blank(s)	IIIA	T1b	N1a	M0	Blank(s)	Blank(s)	Blank(s)
50958095	1960	2007	46	46 years	Unknown	Unknown	Non-Spanish-Hispanic-Latino	Non-Hispanic Unknown Race	Unknown	Divorced	Female	Hospital inpatient/outpatient or clinic	Insured	59	CA: Orange County (06059)	Not PRCDA	Pacific Coast	Vulva	Malignant	8.5.5 Carc of oth and ill-def sites, geniourinary tract	Unclassified	XI(f) Other and unspecified carcinomas	Vulva	Vulva	C51.9-Vulva, NOS	8070	Malignant	Poorly differentiated; Grade III	Not a paired site	Positive histology	8070/3: Squamous cell carcinoma, NOS	8070/3: Squamous cell carcinoma, NOS	8050-8089: squamous cell neoplasms	Not Brain	XI(f.10) Carcinomas of other specified sites	Vulva	Localized	Localized only	Localized	L	Blank(s)	Blank(s)	Blank(s)	Blank(s)	Blank(s)	Blank(s)	Blank(s)	Blank(s)	Blank(s)
73188236	1951	2013	62	62 years	White	White	Non-Spanish-Hispanic-Latino	Non-Hispanic White	White	Divorced	Female	Hospital inpatient/outpatient or clinic	Insured	7	NJ: Camden County (34007)	Not PRCDA	East	Vulva	Malignant	8.5.5 Carc of oth and ill-def sites, geniourinary tract	Unclassified	XI(f) Other and unspecified carcinomas	Vulva	Vulva	C51.9-Vulva, NOS	8070	Malignant	Moderately differentiated; Grade II	Not a paired site	Positive histology	8070/3: Squamous cell carcinoma, NOS	8070/3: Squamous cell carcinoma, NOS	8050-8089: squamous cell neoplasms	Not Brain	XI(f.10) Carcinomas of other specified sites	Vulva	Localized	Localized only	Localized	L	Blank(s)	Blank(s)	IB	T1b	N0	M0	Blank(s)	Blank(s)	Blank(s)
33895408	1934	2013	78	78 years	White	White	Non-Spanish-Hispanic-Latino	Non-Hispanic White	White	Widowed	Female	Hospital inpatient/outpatient or clinic	Any Medicaid	85	CA: Santa Clara County (06085)	Not PRCDA	Pacific Coast	Vulva	Malignant	8.5.5 Carc of oth and ill-def sites, geniourinary tract	Unclassified	XI(f) Other and unspecified carcinomas	Vulva	Vulva	C51.1-Labium minus	8070	Malignant	Moderately differentiated; Grade II	Not a paired site	Positive histology	8070/3: Squamous cell carcinoma, NOS	8070/3: Squamous cell carcinoma, NOS	8050-8089: squamous cell neoplasms	Not Brain	XI(f.10) Carcinomas of other specified sites	Vulva	Localized	Localized only	Localized	L	Blank(s)	Blank(s)	IB	T1b	N0	M0	Blank(s)	Blank(s)	Blank(s)
58916742	1936	2011	75	75 years	White	White	Non-Spanish-Hispanic-Latino	Non-Hispanic White	White	Single (never married)	Female	Hospital inpatient/outpatient or clinic	Insured/No specifics	59	KY: Daviess County (21059)	Not PRCDA	East	Vulva	Malignant	8.5.5 Carc of oth and ill-def sites, geniourinary tract	Unclassified	XI(f) Other and unspecified carcinomas	Vulva	Vulva	C51.9-Vulva, NOS	8070	Malignant	Well differentiated; Grade I	Not a paired site	Positive histology	8070/3: Squamous cell carcinoma, NOS	8070/3: Squamous cell carcinoma, NOS	8050-8089: squamous cell neoplasms	Not Brain	XI(f.10) Carcinomas of other specified sites	Vulva	Localized	Localized only	Localized	L	Blank(s)	Blank(s)	IB	T1b	N0	M0	Blank(s)	Blank(s)	Blank(s)
15159856	1956	2016	60	60 years	White	White	Non-Spanish-Hispanic-Latino	Non-Hispanic White	White	Divorced	Female	Hospital inpatient/outpatient or clinic	Any Medicaid	125	MI: Oakland County (26125)	Not PRCDA	Northern Plains	Vulva	Malignant	8.5.5 Carc of oth and ill-def sites, geniourinary tract	Unclassified	XI(f) Other and unspecified carcinomas	Vulva	Vulva	C51.9-Vulva, NOS	8070	Malignant	Unknown	Not a paired site	Positive histology	8070/3: Squamous cell carcinoma, NOS	8070/3: Squamous cell carcinoma, NOS	8050-8089: squamous cell neoplasms	Not Brain	XI(f.10) Carcinomas of other specified sites	Vulva	Regional	Regional by direct extension only	Regional	Blank(s)	Blank(s)	Blank(s)	Blank(s)	Blank(s)	Blank(s)	Blank(s)	2	p2	c0
55401469	1926	2015	88	85+ years	White	White	Non-Spanish-Hispanic-Latino	Non-Hispanic White	White	Widowed	Female	Hospital inpatient/outpatient or clinic	Insured	65	CA: Riverside County (06065)	PRCDA	Pacific Coast	Vulva	Malignant	8.5.5 Carc of oth and ill-def sites, geniourinary tract	Unclassified	XI(f) Other and unspecified carcinomas	Vulva	Vulva	C51.9-Vulva, NOS	8070	Malignant	Unknown	Left - origin of primary	Positive histology	8070/3: Squamous cell carcinoma, NOS	8070/3: Squamous cell carcinoma, NOS	8050-8089: squamous cell neoplasms	Not Brain	XI(f.10) Carcinomas of other specified sites	Vulva	Localized	Localized only	Localized	L	Blank(s)	Blank(s)	IA	T1a	N0	M0	Blank(s)	Blank(s)	Blank(s)
31958402	1969	2015	46	46 years	White	White	Non-Spanish-Hispanic-Latino	Non-Hispanic White	White	Single (never married)	Female	Hospital inpatient/outpatient or clinic	Uninsured	135	GA: Gwinnett County (13135)	Not PRCDA	East	Vulva	Malignant	8.5.5 Carc of oth and ill-def sites, geniourinary tract	Unclassified	XI(f) Other and unspecified carcinomas	Vulva	Vulva	C51.9-Vulva, NOS	8070	Malignant	Moderately differentiated; Grade II	Not a paired site	Positive histology	8070/3: Squamous cell carcinoma, NOS	8070/3: Squamous cell carcinoma, NOS	8050-8089: squamous cell neoplasms	Not Brain	XI(f.10) Carcinomas of other specified sites	Vulva	Regional	Regional lymph nodes involved only	Regional	RN	Blank(s)	Blank(s)	IIIC	T1b	N2c	M0	Blank(s)	Blank(s)	Blank(s)
54403900	1942	2014	72	72 years	White	White	Spanish-Hispanic-Latino	Hispanic (All Races)	White	Married (including common law)	Female	Hospital inpatient/outpatient or clinic	Insured	111	CA: Ventura County (06111)	Not PRCDA	Pacific Coast	Vulva	Malignant	8.5.5 Carc of oth and ill-def sites, geniourinary tract	Unclassified	XI(f) Other and unspecified carcinomas	Vulva	Vulva	C51.9-Vulva, NOS	8070	Malignant	Well differentiated; Grade I	Not a paired site	Positive histology	8070/3: Squamous cell carcinoma, NOS	8070/3: Squamous cell carcinoma, NOS	8050-8089: squamous cell neoplasms	Not Brain	XI(f.10) Carcinomas of other specified sites	Vulva	Localized	Localized only	Localized	L	Blank(s)	Blank(s)	IB	T1b	N0	M0	Blank(s)	Blank(s)	Blank(s)
16549798	1951	2013	61	61 years	Other (American Indian/AK Native, Asian/Pacific Islander)	Asian or Pacific Islander	Non-Spanish-Hispanic-Latino	Non-Hispanic Asian or Pacific Islander	Chinese	Married (including common law)	Female	Hospital inpatient/outpatient or clinic	Insured/No specifics	3	HI: Honolulu County (15003) - 2000+	Not PRCDA	Pacific Coast	Vulva	Malignant	8.5.5 Carc of oth and ill-def sites, geniourinary tract	Unclassified	XI(f) Other and unspecified carcinomas	Vulva	Vulva	C51.9-Vulva, NOS	8070	Malignant	Moderately differentiated; Grade II	Not a paired site	Positive histology	8070/3: Squamous cell carcinoma, NOS	8070/3: Squamous cell carcinoma, NOS	8050-8089: squamous cell neoplasms	Not Brain	XI(f.10) Carcinomas of other specified sites	Vulva	Localized	Localized only	Localized	L	Blank(s)	Blank(s)	IB	T1b	N0	M0	Blank(s)	Blank(s)	Blank(s)
15111071	1936	2015	79	79 years	White	White	Non-Spanish-Hispanic-Latino	Non-Hispanic White	White	Married (including common law)	Female	Hospital inpatient/outpatient or clinic	Insured/No specifics	125	MI: Oakland County (26125)	Not PRCDA	Northern Plains	Vulva	Malignant	8.5.5 Carc of oth and ill-def sites, geniourinary tract	Unclassified	XI(f) Other and unspecified carcinomas	Vulva	Vulva	C51.9-Vulva, NOS	8071	Malignant	Moderately differentiated; Grade II	Not a paired site	Positive histology	8071/3: Squamous cell carcinoma, keratinizing, NOS	8071/3: Squamous cell carcinoma, keratinizing, NOS	8050-8089: squamous cell neoplasms	Not Brain	XI(f.10) Carcinomas of other specified sites	Vulva	Localized	Localized only	Localized	L	Blank(s)	Blank(s)	IB	T1b	N0	M0	Blank(s)	Blank(s)	Blank(s)
52600703	1955	2010	54	54 years	White	White	Non-Spanish-Hispanic-Latino	Non-Hispanic White	White	Married (including common law)	Female	Hospital inpatient/outpatient or clinic	Insured	111	CA: Ventura County (06111)	Not PRCDA	Pacific Coast	Vulva	Malignant	8.5.5 Carc of oth and ill-def sites, geniourinary tract	Unclassified	XI(f) Other and unspecified carcinomas	Vulva	Vulva	C51.9-Vulva, NOS	8070	Malignant	Moderately differentiated; Grade II	Not a paired site	Positive histology	8070/3: Squamous cell carcinoma, NOS	8070/3: Squamous cell carcinoma, NOS	8050-8089: squamous cell neoplasms	Not Brain	XI(f.10) Carcinomas of other specified sites	Vulva	Regional	Regional by direct extension only	Regional	RE	Blank(s)	Blank(s)	IB	T1b	N0	M0	Blank(s)	Blank(s)	Blank(s)
40954918	1938	2015	77	77 years	White	White	Non-Spanish-Hispanic-Latino	Non-Hispanic White	White	Married (including common law)	Female	Hospital inpatient/outpatient or clinic	Insured	37	CA: Los Angeles Registry (06037)	Not PRCDA	Pacific Coast	Vulva	Malignant	8.5.5 Carc of oth and ill-def sites, geniourinary tract	Unclassified	XI(f) Other and unspecified carcinomas	Vulva	Vulva	C51.0-Labium majus	8070	Malignant	Moderately differentiated; Grade II	Not a paired site	Positive histology	8070/3: Squamous cell carcinoma, NOS	8070/3: Squamous cell carcinoma, NOS	8050-8089: squamous cell neoplasms	Not Brain	XI(f.10) Carcinomas of other specified sites	Vulva	Localized	Localized only	Localized	L	Blank(s)	Blank(s)	INOS	T1NOS	N0	M0	Blank(s)	Blank(s)	Blank(s)
14607488	1948	2012	63	63 years	White	White	Non-Spanish-Hispanic-Latino	Non-Hispanic White	White	Married (including common law)	Female	Hospital inpatient/outpatient or clinic	Insured	163	MI: Wayne County (26163)	Not PRCDA	Northern Plains	Vulva	Malignant	8.5.5 Carc of oth and ill-def sites, geniourinary tract	Unclassified	XI(f) Other and unspecified carcinomas	Vulva	Vulva	C51.9-Vulva, NOS	8070	Malignant	Well differentiated; Grade I	Not a paired site	Positive histology	8070/3: Squamous cell carcinoma, NOS	8070/3: Squamous cell carcinoma, NOS	8050-8089: squamous cell neoplasms	Not Brain	XI(f.10) Carcinomas of other specified sites	Vulva	Localized	Localized only	Localized	L	Blank(s)	Blank(s)	IB	T1b	N0	M0	Blank(s)	Blank(s)	Blank(s)
52063065	1937	2009	71	71 years	Black	Black	Non-Spanish-Hispanic-Latino	Non-Hispanic Black	Black	Married (including common law)	Female	Hospital inpatient/outpatient or clinic	Insured	71	CA: San Bernardino County (06071)	PRCDA	Pacific Coast	Vulva	Malignant	8.5.5 Carc of oth and ill-def sites, geniourinary tract	Unclassified	XI(f) Other and unspecified carcinomas	Vulva	Vulva	C51.0-Labium majus	8070	Malignant	Unknown	Not a paired site	Positive histology	8070/3: Squamous cell carcinoma, NOS	8070/3: Squamous cell carcinoma, NOS	8050-8089: squamous cell neoplasms	Not Brain	XI(f.10) Carcinomas of other specified sites	Vulva	Localized	Localized only	Localized	L	Blank(s)	Blank(s)	Blank(s)	Blank(s)	Blank(s)	Blank(s)	Blank(s)	Blank(s)	Blank(s)
9024158	1944	2010	65	65 years	White	White	Non-Spanish-Hispanic-Latino	Non-Hispanic White	White	Married (including common law)	Female	Hospital inpatient/outpatient or clinic	Insured	15	CT: Windham County (09015)	PRCDA	East	Vulva	Malignant	8.5.5 Carc of oth and ill-def sites, geniourinary tract	Unclassified	XI(f) Other and unspecified carcinomas	Vulva	Vulva	C51.9-Vulva, NOS	8070	Malignant	Unknown	Not a paired site	Positive histology	8070/3: Squamous cell carcinoma, NOS	8070/3: Squamous cell carcinoma, NOS	8050-8089: squamous cell neoplasms	Not Brain	XI(f.10) Carcinomas of other specified sites	Vulva	Localized	Localized only	Localized	L	Blank(s)	Blank(s)	IA	T1a	N0	M0	Blank(s)	Blank(s)	Blank(s)
52669472	1976	2010	34	34 years	Other (American Indian/AK Native, Asian/Pacific Islander)	Asian or Pacific Islander	Non-Spanish-Hispanic-Latino	Non-Hispanic Asian or Pacific Islander	Filipino	Married (including common law)	Female	Hospital inpatient/outpatient or clinic	Insured	31	CA: Kings County (06031)	PRCDA	Pacific Coast	Vulva	Malignant	8.5.5 Carc of oth and ill-def sites, geniourinary tract	Unclassified	XI(f) Other and unspecified carcinomas	Vulva	Vulva	C51.9-Vulva, NOS	8070	Malignant	Well differentiated; Grade I	Not a paired site	Positive histology	8070/3: Squamous cell carcinoma, NOS	8070/3: Squamous cell carcinoma, NOS	8050-8089: squamous cell neoplasms	Not Brain	XI(f.10) Carcinomas of other specified sites	Vulva	Localized	Localized only	Localized	L	Blank(s)	Blank(s)	INOS	T1NOS	N0	M0	Blank(s)	Blank(s)	Blank(s)
76605031	1956	2011	55	55 years	Black	Black	Non-Spanish-Hispanic-Latino	Non-Hispanic Black	Black	Divorced	Female	Hospital inpatient/outpatient or clinic	Insurance status unknown	275	GA: Thomas County (13275)	Not PRCDA	East	Vulva	Malignant	8.5.5 Carc of oth and ill-def sites, geniourinary tract	Unclassified	XI(f) Other and unspecified carcinomas	Vulva	Vulva	C51.9-Vulva, NOS	8070	Malignant	Moderately differentiated; Grade II	Not a paired site	Positive histology	8070/3: Squamous cell carcinoma, NOS	8070/3: Squamous cell carcinoma, NOS	8050-8089: squamous cell neoplasms	Not Brain	XI(f.10) Carcinomas of other specified sites	Vulva	Localized	Localized only	Localized	L	Blank(s)	Blank(s)	IB	T1b	N0	M0	Blank(s)	Blank(s)	Blank(s)
27514063	1958	2016	57	57 years	White	White	Non-Spanish-Hispanic-Latino	Non-Hispanic White	White	Single (never married)	Female	Hospital inpatient/outpatient or clinic	Insured	33	WA: King County (53033)	PRCDA	Pacific Coast	Vulva	Malignant	8.5.5 Carc of oth and ill-def sites, geniourinary tract	Unclassified	XI(f) Other and unspecified carcinomas	Vulva	Vulva	C51.0-Labium majus	8070	Malignant	Unknown	Not a paired site	Positive histology	8070/3: Squamous cell carcinoma, NOS	8070/3: Squamous cell carcinoma, NOS	8050-8089: squamous cell neoplasms	Not Brain	XI(f.10) Carcinomas of other specified sites	Vulva	Regional	Regional lymph nodes involved only	Regional	Blank(s)	Blank(s)	Blank(s)	Blank(s)	Blank(s)	Blank(s)	Blank(s)	3A	c1B	c1A
72702057	1962	2011	49	49 years	White	White	Non-Spanish-Hispanic-Latino	Non-Hispanic White	White	Married (including common law)	Female	Other hospital outpatient unit or surgery center (2006+)	Insured	3	NJ: Bergen County (34003)	Not PRCDA	East	Vulva	Malignant	8.5.5 Carc of oth and ill-def sites, geniourinary tract	Unclassified	XI(f) Other and unspecified carcinomas	Vulva	Vulva	C51.9-Vulva, NOS	8070	Malignant	Well differentiated; Grade I	Left - origin of primary	Positive histology	8070/3: Squamous cell carcinoma, NOS	8070/3: Squamous cell carcinoma, NOS	8050-8089: squamous cell neoplasms	Not Brain	XI(f.10) Carcinomas of other specified sites	Vulva	Localized	Localized only	Localized	L	Blank(s)	Blank(s)	IB	T1b	N0	M0	Blank(s)	Blank(s)	Blank(s)
75459645	1962	2005	42	42 years	Black	Black	Non-Spanish-Hispanic-Latino	Non-Hispanic Black	Black	Married (including common law)	Female	Hospital inpatient/outpatient or clinic	Blank(s)	77	GA: Coweta County (13077)	Not PRCDA	East	Vulva	Malignant	8.5.5 Carc of oth and ill-def sites, geniourinary tract	Unclassified	XI(f) Other and unspecified carcinomas	Vulva	Vulva	C51.9-Vulva, NOS	8070	Malignant	Moderately differentiated; Grade II	Not a paired site	Positive histology	8070/3: Squamous cell carcinoma, NOS	8070/3: Squamous cell carcinoma, NOS	8050-8089: squamous cell neoplasms	Not Brain	XI(f.10) Carcinomas of other specified sites	Vulva	Regional	Regional by direct extension only	Regional	RE	Blank(s)	Blank(s)	Blank(s)	Blank(s)	Blank(s)	Blank(s)	Blank(s)	Blank(s)	Blank(s)
77704511	1963	2016	52	52 years	White	White	Non-Spanish-Hispanic-Latino	Non-Hispanic White	White	Divorced	Female	Hospital inpatient/outpatient or clinic	Any Medicaid	157	GA: Jackson County (13157)	Not PRCDA	East	Vulva	Malignant	8.5.5 Carc of oth and ill-def sites, geniourinary tract	Unclassified	XI(f) Other and unspecified carcinomas	Vulva	Vulva	C51.0-Labium majus	8070	Malignant	Moderately differentiated; Grade II	Not a paired site	Positive histology	8070/3: Squamous cell carcinoma, NOS	8070/3: Squamous cell carcinoma, NOS	8050-8089: squamous cell neoplasms	Not Brain	XI(f.10) Carcinomas of other specified sites	Vulva	Regional	Regional by direct extension only	Regional	Blank(s)	Blank(s)	Blank(s)	Blank(s)	Blank(s)	Blank(s)	Blank(s)	2	p2	c0
58412192	1962	2007	45	45 years	White	White	Non-Spanish-Hispanic-Latino	Non-Hispanic White	White	Single (never married)	Female	Hospital inpatient/outpatient or clinic	Uninsured	117	KY: Kenton County (21117)	Not PRCDA	East	Vulva	Malignant	8.5.5 Carc of oth and ill-def sites, geniourinary tract	Unclassified	XI(f) Other and unspecified carcinomas	Vulva	Vulva	C51.9-Vulva, NOS	8070	Malignant	Poorly differentiated; Grade III	Not a paired site	Positive histology	8070/3: Squamous cell carcinoma, NOS	8070/3: Squamous cell carcinoma, NOS	8050-8089: squamous cell neoplasms	Not Brain	XI(f.10) Carcinomas of other specified sites	Vulva	Localized	Localized only	Localized	L	Blank(s)	Blank(s)	Blank(s)	Blank(s)	Blank(s)	Blank(s)	Blank(s)	Blank(s)	Blank(s)
20628917	1935	2014	78	78 years	White	White	Non-Spanish-Hispanic-Latino	Non-Hispanic White	White	Married (including common law)	Female	Hospital inpatient/outpatient or clinic	Insured	111	IA: Lee County (19111)	Not PRCDA	Northern Plains	Vulva	Malignant	8.5.5 Carc of oth and ill-def sites, geniourinary tract	Unclassified	XI(f) Other and unspecified carcinomas	Vulva	Vulva	C51.9-Vulva, NOS	8070	Malignant	Well differentiated; Grade I	Not a paired site	Positive histology	8070/3: Squamous cell carcinoma, NOS	8070/3: Squamous cell carcinoma, NOS	8050-8089: squamous cell neoplasms	Not Brain	XI(f.10) Carcinomas of other specified sites	Vulva	Regional	Regional by direct extension only	Regional	D	Blank(s)	Blank(s)	IVA	T3	N0	M0	Blank(s)	Blank(s)	Blank(s)
38370025	1969	2006	37	37 years	Unknown	Unknown	Non-Spanish-Hispanic-Latino	Non-Hispanic Unknown Race	Unknown	Single (never married)	Female	Hospital inpatient/outpatient or clinic	Blank(s)	37	CA: Los Angeles Registry (06037)	Not PRCDA	Pacific Coast	Vulva	Malignant	8.5.5 Carc of oth and ill-def sites, geniourinary tract	Unclassified	XI(f) Other and unspecified carcinomas	Vulva	Vulva	C51.9-Vulva, NOS	8070	Malignant	Poorly differentiated; Grade III	Not a paired site	Positive histology	8070/3: Squamous cell carcinoma, NOS	8070/3: Squamous cell carcinoma, NOS	8050-8089: squamous cell neoplasms	Not Brain	XI(f.10) Carcinomas of other specified sites	Vulva	Localized	Localized only	Localized	L	Blank(s)	Blank(s)	Blank(s)	Blank(s)	Blank(s)	Blank(s)	Blank(s)	Blank(s)	Blank(s)
73302319	1956	2014	57	57 years	Other (American Indian/AK Native, Asian/Pacific Islander)	Asian or Pacific Islander	Non-Spanish-Hispanic-Latino	Non-Hispanic Asian or Pacific Islander	Asian Indian (2010+)	Widowed	Female	Other hospital outpatient unit or surgery center (2006+)	Uninsured	17	NJ: Hudson County (34017)	Not PRCDA	East	Vulva	Malignant	8.5.5 Carc of oth and ill-def sites, geniourinary tract	Unclassified	XI(f) Other and unspecified carcinomas	Vulva	Vulva	C51.9-Vulva, NOS	8071	Malignant	Moderately differentiated; Grade II	Not a paired site	Positive histology	8071/3: Squamous cell carcinoma, keratinizing, NOS	8071/3: Squamous cell carcinoma, keratinizing, NOS	8050-8089: squamous cell neoplasms	Not Brain	XI(f.10) Carcinomas of other specified sites	Vulva	Regional	Regional lymph nodes involved only	Regional	RN	Blank(s)	Blank(s)	IVA	T1b	N3	M0	Blank(s)	Blank(s)	Blank(s)
75978401	1966	2007	41	41 years	White	White	Non-Spanish-Hispanic-Latino	Non-Hispanic White	White	Divorced	Female	Hospital inpatient/outpatient or clinic	Insured	129	GA: Gordon County (13129)	Not PRCDA	East	Vulva	Malignant	8.5.5 Carc of oth and ill-def sites, geniourinary tract	Unclassified	XI(f) Other and unspecified carcinomas	Vulva	Vulva	C51.9-Vulva, NOS	8070	Malignant	Well differentiated; Grade I	Not a paired site	Positive histology	8070/3: Squamous cell carcinoma, NOS	8070/3: Squamous cell carcinoma, NOS	8050-8089: squamous cell neoplasms	Not Brain	XI(f.10) Carcinomas of other specified sites	Vulva	Localized	Localized only	Localized	L	Blank(s)	Blank(s)	Blank(s)	Blank(s)	Blank(s)	Blank(s)	Blank(s)	Blank(s)	Blank(s)
59673050	1943	2015	72	72 years	White	White	Non-Spanish-Hispanic-Latino	Non-Hispanic White	White	Unknown	Female	Hospital inpatient/outpatient or clinic	Insured	97	KY: Harrison County (21097)	Not PRCDA	East	Vulva	Malignant	8.5.5 Carc of oth and ill-def sites, geniourinary tract	Unclassified	XI(f) Other and unspecified carcinomas	Vulva	Vulva	C51.9-Vulva, NOS	8070	Malignant	Moderately differentiated; Grade II	Not a paired site	Positive histology	8070/3: Squamous cell carcinoma, NOS	8070/3: Squamous cell carcinoma, NOS	8050-8089: squamous cell neoplasms	Not Brain	XI(f.10) Carcinomas of other specified sites	Vulva	Localized	Localized only	Localized	L	Blank(s)	Blank(s)	IA	T1a	N0	M0	Blank(s)	Blank(s)	Blank(s)
74285423	1955	2016	61	61 years	Unknown	Unknown	Spanish-Hispanic-Latino	Hispanic (All Races)	Other	Married (including common law)	Female	Other hospital outpatient unit or surgery center (2006+)	Insured	3	NJ: Bergen County (34003)	Not PRCDA	East	Vulva	Malignant	8.5.5 Carc of oth and ill-def sites, geniourinary tract	Unclassified	XI(f) Other and unspecified carcinomas	Vulva	Vulva	C51.9-Vulva, NOS	8070	Malignant	Well differentiated; Grade I	Not a paired site	Positive histology	8070/3: Squamous cell carcinoma, NOS	8070/3: Squamous cell carcinoma, NOS	8050-8089: squamous cell neoplasms	Not Brain	XI(f.10) Carcinomas of other specified sites	Vulva	Localized	Localized only	Localized	Blank(s)	Blank(s)	Blank(s)	Blank(s)	Blank(s)	Blank(s)	Blank(s)	1A	p1A	p0
77753218	1964	2016	52	52 years	White	White	Non-Spanish-Hispanic-Latino	Non-Hispanic White	White	Married (including common law)	Female	Hospital inpatient/outpatient or clinic	Insured	117	GA: Forsyth County (13117)	Not PRCDA	East	Vulva	Malignant	8.5.5 Carc of oth and ill-def sites, geniourinary tract	Unclassified	XI(f) Other and unspecified carcinomas	Vulva	Vulva	C51.0-Labium majus	8070	Malignant	Well differentiated; Grade I	Right - origin of primary	Positive histology	8070/3: Squamous cell carcinoma, NOS	8070/3: Squamous cell carcinoma, NOS	8050-8089: squamous cell neoplasms	Not Brain	XI(f.10) Carcinomas of other specified sites	Vulva	Localized	Localized only	Localized	Blank(s)	Blank(s)	Blank(s)	Blank(s)	Blank(s)	Blank(s)	Blank(s)	1B	p1B	p0
52100241	1923	2009	86	85+ years	White	White	Non-Spanish-Hispanic-Latino	Non-Hispanic White	White	Widowed	Female	Hospital inpatient/outpatient or clinic	Insured	65	CA: Riverside County (06065)	PRCDA	Pacific Coast	Vulva	Malignant	8.5.5 Carc of oth and ill-def sites, geniourinary tract	Unclassified	XI(f) Other and unspecified carcinomas	Vulva	Vulva	C51.9-Vulva, NOS	8071	Malignant	Well differentiated; Grade I	Not a paired site	Positive histology	8071/3: Squamous cell carcinoma, keratinizing, NOS	8071/3: Squamous cell carcinoma, keratinizing, NOS	8050-8089: squamous cell neoplasms	Not Brain	XI(f.10) Carcinomas of other specified sites	Vulva	Regional	Regional by direct extension only	Regional	RE	Blank(s)	Blank(s)	Blank(s)	Blank(s)	Blank(s)	Blank(s)	Blank(s)	Blank(s)	Blank(s)
50552634	1946	2007	60	60 years	White	White	Non-Spanish-Hispanic-Latino	Non-Hispanic White	White	Single (never married)	Female	Hospital inpatient/outpatient or clinic	Insured	65	CA: Riverside County (06065)	PRCDA	Pacific Coast	Vulva	Malignant	8.5.5 Carc of oth and ill-def sites, geniourinary tract	Unclassified	XI(f) Other and unspecified carcinomas	Vulva	Vulva	C51.9-Vulva, NOS	8070	Malignant	Well differentiated; Grade I	Not a paired site	Positive histology	8070/3: Squamous cell carcinoma, NOS	8070/3: Squamous cell carcinoma, NOS	8050-8089: squamous cell neoplasms	Not Brain	XI(f.10) Carcinomas of other specified sites	Vulva	Localized	Localized only	Localized	L	Blank(s)	Blank(s)	Blank(s)	Blank(s)	Blank(s)	Blank(s)	Blank(s)	Blank(s)	Blank(s)
77679161	1942	2015	73	73 years	White	White	Non-Spanish-Hispanic-Latino	Non-Hispanic White	White	Unknown	Female	Laboratory only (hospital or private)	Insurance status unknown	117	GA: Forsyth County (13117)	Not PRCDA	East	Vulva	Malignant	8.5.5 Carc of oth and ill-def sites, geniourinary tract	Unclassified	XI(f) Other and unspecified carcinomas	Vulva	Vulva	C51.1-Labium minus	8070	Malignant	Well differentiated; Grade I	Left - origin of primary	Positive histology	8070/3: Squamous cell carcinoma, NOS	8070/3: Squamous cell carcinoma, NOS	8050-8089: squamous cell neoplasms	Not Brain	XI(f.10) Carcinomas of other specified sites	Vulva	Unknown/unstaged	Unknown/unstaged/unspecified/DCO	Unstaged/Unkown	U	Blank(s)	Blank(s)	UNK Stage	TX	NX	M0	Blank(s)	Blank(s)	Blank(s)
22110892	1960	2009	48	48 years	White	White	Spanish-Hispanic-Latino	Hispanic (All Races)	White	Single (never married)	Female	Hospital inpatient/outpatient or clinic	Insured	1	NM: Bernalillo County (35001)	PRCDA	Southwest	Vulva	Malignant	8.5.5 Carc of oth and ill-def sites, geniourinary tract	Unclassified	XI(f) Other and unspecified carcinomas	Vulva	Vulva	C51.0-Labium majus	8070	Malignant	Well differentiated; Grade I	Not a paired site	Positive histology	8070/3: Squamous cell carcinoma, NOS	8070/3: Squamous cell carcinoma, NOS	8050-8089: squamous cell neoplasms	Not Brain	XI(f.10) Carcinomas of other specified sites	Vulva	Localized	Localized only	Localized	L	Blank(s)	Blank(s)	Blank(s)	Blank(s)	Blank(s)	Blank(s)	Blank(s)	Blank(s)	Blank(s)
60765215	1942	2007	65	65 years	Black	Black	Non-Spanish-Hispanic-Latino	Non-Hispanic Black	Black	Single (never married)	Female	Hospital inpatient/outpatient or clinic	Insured/No specifics	71	LA: Orleans Parish (22071)	Not PRCDA	East	Vulva	Malignant	8.5.5 Carc of oth and ill-def sites, geniourinary tract	Unclassified	XI(f) Other and unspecified carcinomas	Vulva	Vulva	C51.9-Vulva, NOS	8070	Malignant	Unknown	Not a paired site	Positive histology	8070/3: Squamous cell carcinoma, NOS	8070/3: Squamous cell carcinoma, NOS	8050-8089: squamous cell neoplasms	Not Brain	XI(f.10) Carcinomas of other specified sites	Vulva	Regional	Regional by direct extension only	Regional	RE	Blank(s)	Blank(s)	Blank(s)	Blank(s)	Blank(s)	Blank(s)	Blank(s)	Blank(s)	Blank(s)
40462308	1943	2014	70	70 years	White	White	Non-Spanish-Hispanic-Latino	Non-Hispanic White	White	Divorced	Female	Hospital inpatient/outpatient or clinic	Insured	37	CA: Los Angeles Registry (06037)	Not PRCDA	Pacific Coast	Vulva	Malignant	8.5.5 Carc of oth and ill-def sites, geniourinary tract	Unclassified	XI(f) Other and unspecified carcinomas	Vulva	Vulva	C51.0-Labium majus	8070	Malignant	Poorly differentiated; Grade III	Right - origin of primary	Positive histology	8070/3: Squamous cell carcinoma, NOS	8070/3: Squamous cell carcinoma, NOS	8050-8089: squamous cell neoplasms	Not Brain	XI(f.10) Carcinomas of other specified sites	Vulva	Regional	Regional lymph nodes involved only	Regional	RN	Blank(s)	Blank(s)	IIIA	T1b	N1a	M0	Blank(s)	Blank(s)	Blank(s)
40535884	1936	2014	78	78 years	Unknown	Unknown	Non-Spanish-Hispanic-Latino	Non-Hispanic Unknown Race	Other	Married (including common law)	Female	Hospital inpatient/outpatient or clinic	Insured	37	CA: Los Angeles Registry (06037)	Not PRCDA	Pacific Coast	Vulva	Malignant	8.5.5 Carc of oth and ill-def sites, geniourinary tract	Unclassified	XI(f) Other and unspecified carcinomas	Vulva	Vulva	C51.0-Labium majus	8070	Malignant	Unknown	Not a paired site	Positive histology	8070/3: Squamous cell carcinoma, NOS	8070/3: Squamous cell carcinoma, NOS	8050-8089: squamous cell neoplasms	Not Brain	XI(f.10) Carcinomas of other specified sites	Vulva	Localized	Localized only	Localized	L	Blank(s)	Blank(s)	IB	T1b	N0	M0	Blank(s)	Blank(s)	Blank(s)
31406862	1948	2008	59	59 years	Black	Black	Non-Spanish-Hispanic-Latino	Non-Hispanic Black	Black	Married (including common law)	Female	Hospital inpatient/outpatient or clinic	Insured/No specifics	63	GA: Clayton County (13063)	Not PRCDA	East	Vulva	Malignant	8.5.5 Carc of oth and ill-def sites, geniourinary tract	Unclassified	XI(f) Other and unspecified carcinomas	Vulva	Vulva	C51.9-Vulva, NOS	8070	Malignant	Poorly differentiated; Grade III	Not a paired site	Positive histology	8070/3: Squamous cell carcinoma, NOS	8070/3: Squamous cell carcinoma, NOS	8050-8089: squamous cell neoplasms	Not Brain	XI(f.10) Carcinomas of other specified sites	Vulva	Regional	Regional by direct extension only	Regional	RE	Blank(s)	Blank(s)	Blank(s)	Blank(s)	Blank(s)	Blank(s)	Blank(s)	Blank(s)	Blank(s)
76512391	1969	2009	40	40 years	White	White	Non-Spanish-Hispanic-Latino	Non-Hispanic White	White	Single (never married)	Female	Hospital inpatient/outpatient or clinic	Insured	233	GA: Polk County (13233)	Not PRCDA	East	Vulva	Malignant	8.5.5 Carc of oth and ill-def sites, geniourinary tract	Unclassified	XI(f) Other and unspecified carcinomas	Vulva	Vulva	C51.9-Vulva, NOS	8071	Malignant	Moderately differentiated; Grade II	Not a paired site	Positive histology	8071/3: Squamous cell carcinoma, keratinizing, NOS	8071/3: Squamous cell carcinoma, keratinizing, NOS	8050-8089: squamous cell neoplasms	Not Brain	XI(f.10) Carcinomas of other specified sites	Vulva	Localized	Localized only	Localized	L	Blank(s)	Blank(s)	Blank(s)	Blank(s)	Blank(s)	Blank(s)	Blank(s)	Blank(s)	Blank(s)
9545101	1951	2015	63	63 years	White	White	Non-Spanish-Hispanic-Latino	Non-Hispanic White	White	Married (including common law)	Female	Hospital inpatient/outpatient or clinic	Insured	11	CT: New London County (09011)	PRCDA	East	Vulva	Malignant	8.5.5 Carc of oth and ill-def sites, geniourinary tract	Unclassified	XI(f) Other and unspecified carcinomas	Vulva	Vulva	C51.9-Vulva, NOS	8072	Malignant	Moderately differentiated; Grade II	Not a paired site	Positive histology	8072/3: Squamous cell carcinoma, large cell, nonkeratinizing, NOS	8072/3: Squamous cell carcinoma, large cell, nonkeratinizing, NOS	8050-8089: squamous cell neoplasms	Not Brain	XI(f.10) Carcinomas of other specified sites	Vulva	Localized	Localized only	Localized	L	Blank(s)	Blank(s)	IB	T1b	N0	M0	Blank(s)	Blank(s)	Blank(s)
20682248	1970	2016	46	46 years	White	White	Non-Spanish-Hispanic-Latino	Non-Hispanic White	White	Married (including common law)	Female	Hospital inpatient/outpatient or clinic	Insured	29	IA: Cass County (19029)	Not PRCDA	Northern Plains	Vulva	Malignant	8.5.5 Carc of oth and ill-def sites, geniourinary tract	Unclassified	XI(f) Other and unspecified carcinomas	Vulva	Vulva	C51.8-Overlapping lesion of vulva	8070	Malignant	Unknown	Not a paired site	Positive histology	8070/3: Squamous cell carcinoma, NOS	8070/3: Squamous cell carcinoma, NOS	8050-8089: squamous cell neoplasms	Not Brain	XI(f.10) Carcinomas of other specified sites	Vulva	Localized	Localized only	Localized	Blank(s)	Blank(s)	Blank(s)	Blank(s)	Blank(s)	Blank(s)	Blank(s)	1A	p1A	c0
59683638	1963	2015	52	52 years	White	White	Non-Spanish-Hispanic-Latino	Non-Hispanic White	White	Divorced	Female	Hospital inpatient/outpatient or clinic	Uninsured	175	KY: Morgan County (21175)	Not PRCDA	East	Vulva	Malignant	8.5.5 Carc of oth and ill-def sites, geniourinary tract	Unclassified	XI(f) Other and unspecified carcinomas	Vulva	Vulva	C51.9-Vulva, NOS	8070	Malignant	Moderately differentiated; Grade II	Not a paired site	Positive histology	8070/3: Squamous cell carcinoma, NOS	8070/3: Squamous cell carcinoma, NOS	8050-8089: squamous cell neoplasms	Not Brain	XI(f.10) Carcinomas of other specified sites	Vulva	Localized	Localized only	Localized	L	Blank(s)	Blank(s)	IA	T1a	N0	M0	Blank(s)	Blank(s)	Blank(s)
9499314	1961	2014	53	53 years	White	White	Non-Spanish-Hispanic-Latino	Non-Hispanic White	White	Married (including common law)	Female	Hospital inpatient/outpatient or clinic	Any Medicaid	13	CT: Tolland County (09013)	PRCDA	East	Vulva	Malignant	8.5.5 Carc of oth and ill-def sites, geniourinary tract	Unclassified	XI(f) Other and unspecified carcinomas	Vulva	Vulva	C51.9-Vulva, NOS	8071	Malignant	Moderately differentiated; Grade II	Not a paired site	Positive histology	8071/3: Squamous cell carcinoma, keratinizing, NOS	8071/3: Squamous cell carcinoma, keratinizing, NOS	8050-8089: squamous cell neoplasms	Not Brain	XI(f.10) Carcinomas of other specified sites	Vulva	Regional	Regional lymph nodes involved only	Regional	RN	Blank(s)	Blank(s)	IIIC	T1b	N2c	M0	Blank(s)	Blank(s)	Blank(s)
38802349	1940	2007	66	66 years	White	White	Non-Spanish-Hispanic-Latino	Non-Hispanic White	White	Divorced	Female	Hospital inpatient/outpatient or clinic	Insured/No specifics	37	CA: Los Angeles Registry (06037)	Not PRCDA	Pacific Coast	Vulva	Malignant	8.5.5 Carc of oth and ill-def sites, geniourinary tract	Unclassified	XI(f) Other and unspecified carcinomas	Vulva	Vulva	C51.9-Vulva, NOS	8070	Malignant	Moderately differentiated; Grade II	Not a paired site	Positive histology	8070/3: Squamous cell carcinoma, NOS	8070/3: Squamous cell carcinoma, NOS	8050-8089: squamous cell neoplasms	Not Brain	XI(f.10) Carcinomas of other specified sites	Vulva	Regional	Regional lymph nodes involved only	Regional	RN	Blank(s)	Blank(s)	Blank(s)	Blank(s)	Blank(s)	Blank(s)	Blank(s)	Blank(s)	Blank(s)
27554233	1936	2016	80	80 years	White	White	Non-Spanish-Hispanic-Latino	Non-Hispanic White	White	Widowed	Female	Hospital inpatient/outpatient or clinic	Insured	33	WA: King County (53033)	PRCDA	Pacific Coast	Vulva	Malignant	8.5.5 Carc of oth and ill-def sites, geniourinary tract	Unclassified	XI(f) Other and unspecified carcinomas	Vulva	Vulva	C51.1-Labium minus	8070	Malignant	Well differentiated; Grade I	Not a paired site	Positive histology	8070/3: Squamous cell carcinoma, NOS	8070/3: Squamous cell carcinoma, NOS	8050-8089: squamous cell neoplasms	Not Brain	XI(f.10) Carcinomas of other specified sites	Vulva	Regional	Regional lymph nodes involved only	Regional	Blank(s)	Blank(s)	Blank(s)	Blank(s)	Blank(s)	Blank(s)	Blank(s)	3A	p1B	p1B
54965278	1954	2015	60	60 years	Unknown	Unknown	Non-Spanish-Hispanic-Latino	Non-Hispanic Unknown Race	Other	Divorced	Female	Hospital inpatient/outpatient or clinic	Any Medicaid	59	CA: Orange County (06059)	Not PRCDA	Pacific Coast	Vulva	Malignant	8.5.5 Carc of oth and ill-def sites, geniourinary tract	Unclassified	XI(f) Other and unspecified carcinomas	Vulva	Vulva	C51.9-Vulva, NOS	8070	Malignant	Unknown	Not a paired site	Positive histology	8070/3: Squamous cell carcinoma, NOS	8070/3: Squamous cell carcinoma, NOS	8050-8089: squamous cell neoplasms	Not Brain	XI(f.10) Carcinomas of other specified sites	Vulva	Localized	Localized only	Localized	L	Blank(s)	Blank(s)	INOS	T1NOS	N0	M0	Blank(s)	Blank(s)	Blank(s)
63296037	1958	2013	55	55 years	White	White	Non-Spanish-Hispanic-Latino	Non-Hispanic White	White	Unknown	Female	Hospital inpatient/outpatient or clinic	Insurance status unknown	89	LA: St. Charles Parish (22089)	Not PRCDA	East	Vulva	Malignant	8.5.5 Carc of oth and ill-def sites, geniourinary tract	Unclassified	XI(f) Other and unspecified carcinomas	Vulva	Vulva	C51.9-Vulva, NOS	8070	Malignant	Unknown	Not a paired site	Positive histology	8070/3: Squamous cell carcinoma, NOS	8070/3: Squamous cell carcinoma, NOS	8050-8089: squamous cell neoplasms	Not Brain	XI(f.10) Carcinomas of other specified sites	Vulva	Localized	Localized only	Localized	L	Blank(s)	Blank(s)	INOS	T1NOS	N0	M0	Blank(s)	Blank(s)	Blank(s)
9489150	1960	2013	53	53 years	Black	Black	Non-Spanish-Hispanic-Latino	Non-Hispanic Black	Black	Single (never married)	Female	Hospital inpatient/outpatient or clinic	Any Medicaid	9	CT: New Haven County (09009)	PRCDA	East	Vulva	Malignant	8.5.5 Carc of oth and ill-def sites, geniourinary tract	Unclassified	XI(f) Other and unspecified carcinomas	Vulva	Vulva	C51.9-Vulva, NOS	8070	Malignant	Poorly differentiated; Grade III	Not a paired site	Positive histology	8070/3: Squamous cell carcinoma, NOS	8070/3: Squamous cell carcinoma, NOS	8050-8089: squamous cell neoplasms	Not Brain	XI(f.10) Carcinomas of other specified sites	Vulva	Localized	Localized only	Localized	L	Blank(s)	Blank(s)	IB	T1b	N0	M0	Blank(s)	Blank(s)	Blank(s)
55909226	1960	2015	55	55 years	White	White	Non-Spanish-Hispanic-Latino	Non-Hispanic White	White	Widowed	Female	Hospital inpatient/outpatient or clinic	Any Medicaid	73	CA: San Diego County (06073)	PRCDA	Pacific Coast	Vulva	Malignant	8.5.5 Carc of oth and ill-def sites, geniourinary tract	Unclassified	XI(f) Other and unspecified carcinomas	Vulva	Vulva	C51.9-Vulva, NOS	8070	Malignant	Moderately differentiated; Grade II	Left - origin of primary	Positive histology	8070/3: Squamous cell carcinoma, NOS	8070/3: Squamous cell carcinoma, NOS	8050-8089: squamous cell neoplasms	Not Brain	XI(f.10) Carcinomas of other specified sites	Vulva	Localized	Localized only	Localized	L	Blank(s)	Blank(s)	IB	T1b	N0	M0	Blank(s)	Blank(s)	Blank(s)
52674433	1953	2010	56	56 years	Black	Black	Non-Spanish-Hispanic-Latino	Non-Hispanic Black	Black	Single (never married)	Female	Hospital inpatient/outpatient or clinic	Insured/No specifics	95	CA: Solano County (06095)	Not PRCDA	Pacific Coast	Vulva	Malignant	8.5.5 Carc of oth and ill-def sites, geniourinary tract	Unclassified	XI(f) Other and unspecified carcinomas	Vulva	Vulva	C51.9-Vulva, NOS	8070	Malignant	Moderately differentiated; Grade II	Not a paired site	Positive histology	8070/3: Squamous cell carcinoma, NOS	8070/3: Squamous cell carcinoma, NOS	8050-8089: squamous cell neoplasms	Not Brain	XI(f.10) Carcinomas of other specified sites	Vulva	Localized	Localized only	Localized	L	Blank(s)	Blank(s)	INOS	T1NOS	N0	M0	Blank(s)	Blank(s)	Blank(s)
73782157	1960	2015	54	54 years	White	White	Non-Spanish-Hispanic-Latino	Non-Hispanic White	White	Single (never married)	Female	Hospital inpatient/outpatient or clinic	Any Medicaid	5	NJ: Burlington County (34005)	Not PRCDA	East	Vulva	Malignant	8.5.5 Carc of oth and ill-def sites, geniourinary tract	Unclassified	XI(f) Other and unspecified carcinomas	Vulva	Vulva	C51.9-Vulva, NOS	8071	Malignant	Moderately differentiated; Grade II	Not a paired site	Positive histology	8071/3: Squamous cell carcinoma, keratinizing, NOS	8071/3: Squamous cell carcinoma, keratinizing, NOS	8050-8089: squamous cell neoplasms	Not Brain	XI(f.10) Carcinomas of other specified sites	Vulva	Distant	Distant site(s)/node(s) involved	Distant	D	Blank(s)	Blank(s)	IVB	TX	N3	M1	Blank(s)	Blank(s)	Blank(s)
73771236	1947	2014	66	66 years	Black	Black	Non-Spanish-Hispanic-Latino	Non-Hispanic Black	Black	Married (including common law)	Female	Other hospital outpatient unit or surgery center (2006+)	Insured	29	NJ: Ocean County (34029)	Not PRCDA	East	Vulva	Malignant	8.5.5 Carc of oth and ill-def sites, geniourinary tract	Unclassified	XI(f) Other and unspecified carcinomas	Vulva	Vulva	C51.9-Vulva, NOS	8070	Malignant	Well differentiated; Grade I	Not a paired site	Positive histology	8070/3: Squamous cell carcinoma, NOS	8070/3: Squamous cell carcinoma, NOS	8050-8089: squamous cell neoplasms	Not Brain	XI(f.10) Carcinomas of other specified sites	Vulva	Localized	Localized only	Localized	L	Blank(s)	Blank(s)	IA	T1a	N0	M0	Blank(s)	Blank(s)	Blank(s)
75425457	1974	2004	30	30 years	Black	Black	Non-Spanish-Hispanic-Latino	Non-Hispanic Black	Black	Married (including common law)	Female	Hospital inpatient/outpatient or clinic	Blank(s)	21	GA: Bibb County (13021)	Not PRCDA	East	Vulva	Malignant	8.5.5 Carc of oth and ill-def sites, geniourinary tract	Unclassified	XI(f) Other and unspecified carcinomas	Vulva	Vulva	C51.2-Clitoris	8071	Malignant	Well differentiated; Grade I	Not a paired site	Positive histology	8071/3: Squamous cell carcinoma, keratinizing, NOS	8071/3: Squamous cell carcinoma, keratinizing, NOS	8050-8089: squamous cell neoplasms	Not Brain	XI(f.10) Carcinomas of other specified sites	Vulva	Regional	Regional by direct extension only	Regional	RE	Blank(s)	Blank(s)	Blank(s)	Blank(s)	Blank(s)	Blank(s)	Blank(s)	Blank(s)	Blank(s)
72778682	1955	2012	56	56 years	White	White	Non-Spanish-Hispanic-Latino	Non-Hispanic White	White	Unknown	Female	Hospital inpatient/outpatient or clinic	Insured	3	NJ: Bergen County (34003)	Not PRCDA	East	Vulva	Malignant	8.5.5 Carc of oth and ill-def sites, geniourinary tract	Unclassified	XI(f) Other and unspecified carcinomas	Vulva	Vulva	C51.9-Vulva, NOS	8070	Malignant	Unknown	Not a paired site	Positive histology	8070/3: Squamous cell carcinoma, NOS	8070/3: Squamous cell carcinoma, NOS	8050-8089: squamous cell neoplasms	Not Brain	XI(f.10) Carcinomas of other specified sites	Vulva	Localized	Localized only	Localized	L	Blank(s)	Blank(s)	IA	T1a	N0	M0	Blank(s)	Blank(s)	Blank(s)
20148814	1931	2011	79	79 years	White	White	Non-Spanish-Hispanic-Latino	Non-Hispanic White	White	Married (including common law)	Female	Hospital inpatient/outpatient or clinic	Insured	179	IA: Wapello County (19179)	Not PRCDA	Northern Plains	Vulva	Malignant	8.5.5 Carc of oth and ill-def sites, geniourinary tract	Unclassified	XI(f) Other and unspecified carcinomas	Vulva	Vulva	C51.9-Vulva, NOS	8070	Malignant	Poorly differentiated; Grade III	Not a paired site	Positive histology	8070/3: Squamous cell carcinoma, NOS	8070/3: Squamous cell carcinoma, NOS	8050-8089: squamous cell neoplasms	Not Brain	XI(f.10) Carcinomas of other specified sites	Vulva	Localized	Localized only	Localized	L	Blank(s)	Blank(s)	IB	T1b	N0	M0	Blank(s)	Blank(s)	Blank(s)
61461889	1959	2007	47	47 years	Black	Black	Non-Spanish-Hispanic-Latino	Non-Hispanic Black	Black	Divorced	Female	Hospital inpatient/outpatient or clinic	Any Medicaid	9	LA: Avoyelles Parish (22009)	PRCDA	East	Vulva	Malignant	8.5.5 Carc of oth and ill-def sites, geniourinary tract	Unclassified	XI(f) Other and unspecified carcinomas	Vulva	Vulva	C51.0-Labium majus	8070	Malignant	Poorly differentiated; Grade III	Not a paired site	Positive histology	8070/3: Squamous cell carcinoma, NOS	8070/3: Squamous cell carcinoma, NOS	8050-8089: squamous cell neoplasms	Not Brain	XI(f.10) Carcinomas of other specified sites	Vulva	Regional	Regional by direct extension only	Regional	RE	Blank(s)	Blank(s)	Blank(s)	Blank(s)	Blank(s)	Blank(s)	Blank(s)	Blank(s)	Blank(s)
70523497	1955	2004	48	48 years	White	White	Non-Spanish-Hispanic-Latino	Non-Hispanic White	White	Separated	Female	Hospital inpatient/outpatient or clinic	Blank(s)	35	NJ: Somerset County (34035)	Not PRCDA	East	Vulva	Malignant	8.5.5 Carc of oth and ill-def sites, geniourinary tract	Unclassified	XI(f) Other and unspecified carcinomas	Vulva	Vulva	C51.9-Vulva, NOS	8070	Malignant	Unknown	Not a paired site	Positive histology	8070/3: Squamous cell carcinoma, NOS	8070/3: Squamous cell carcinoma, NOS	8050-8089: squamous cell neoplasms	Not Brain	XI(f.10) Carcinomas of other specified sites	Vulva	Localized	Localized only	Localized	L	Blank(s)	Blank(s)	Blank(s)	Blank(s)	Blank(s)	Blank(s)	Blank(s)	Blank(s)	Blank(s)
71686012	1947	2009	61	61 years	White	White	Non-Spanish-Hispanic-Latino	Non-Hispanic White	White	Single (never married)	Female	Hospital inpatient/outpatient or clinic	Insured	35	NJ: Somerset County (34035)	Not PRCDA	East	Vulva	Malignant	8.5.5 Carc of oth and ill-def sites, geniourinary tract	Unclassified	XI(f) Other and unspecified carcinomas	Vulva	Vulva	C51.9-Vulva, NOS	8051	Malignant	Unknown	Not a paired site	Positive histology	8051/3: Verrucous carcinoma, NOS	8051/3: Verrucous carcinoma, NOS	8050-8089: squamous cell neoplasms	Not Brain	XI(f.10) Carcinomas of other specified sites	Vulva	Localized	Localized only	Localized	L	Blank(s)	Blank(s)	Blank(s)	Blank(s)	Blank(s)	Blank(s)	Blank(s)	Blank(s)	Blank(s)
72133042	1970	2009	39	39 years	White	White	Non-Spanish-Hispanic-Latino	Non-Hispanic White	White	Single (never married)	Female	Hospital inpatient/outpatient or clinic	Insured	21	NJ: Mercer County (34021)	Not PRCDA	East	Vulva	Malignant	8.5.5 Carc of oth and ill-def sites, geniourinary tract	Unclassified	XI(f) Other and unspecified carcinomas	Vulva	Vulva	C51.9-Vulva, NOS	8070	Malignant	Unknown	Not a paired site	Positive histology	8070/3: Squamous cell carcinoma, NOS	8070/3: Squamous cell carcinoma, NOS	8050-8089: squamous cell neoplasms	Not Brain	XI(f.10) Carcinomas of other specified sites	Vulva	Localized	Localized only	Localized	L	Blank(s)	Blank(s)	Blank(s)	Blank(s)	Blank(s)	Blank(s)	Blank(s)	Blank(s)	Blank(s)
20657616	1961	2015	54	54 years	White	White	Non-Spanish-Hispanic-Latino	Non-Hispanic White	White	Married (including common law)	Female	Physicians office/private medical practitioner (LMD)	Insured/No specifics	15	IA: Boone County (19015)	Not PRCDA	Northern Plains	Vulva	Malignant	8.5.5 Carc of oth and ill-def sites, geniourinary tract	Unclassified	XI(f) Other and unspecified carcinomas	Vulva	Vulva	C51.9-Vulva, NOS	8070	Malignant	Well differentiated; Grade I	Not a paired site	Positive histology	8070/3: Squamous cell carcinoma, NOS	8070/3: Squamous cell carcinoma, NOS	8050-8089: squamous cell neoplasms	Not Brain	XI(f.10) Carcinomas of other specified sites	Vulva	Localized	Localized only	Localized	L	Blank(s)	Blank(s)	IB	T1b	N0	M0	Blank(s)	Blank(s)	Blank(s)
8397612	1929	2005	75	75 years	White	White	Non-Spanish-Hispanic-Latino	Non-Hispanic White	White	Widowed	Female	Hospital inpatient/outpatient or clinic	Blank(s)	3	CT: Hartford County (09003)	PRCDA	East	Vulva	Malignant	8.5.5 Carc of oth and ill-def sites, geniourinary tract	Unclassified	XI(f) Other and unspecified carcinomas	Vulva	Vulva	C51.1-Labium minus	8070	Malignant	Well differentiated; Grade I	Not a paired site	Positive histology	8070/3: Squamous cell carcinoma, NOS	8070/3: Squamous cell carcinoma, NOS	8050-8089: squamous cell neoplasms	Not Brain	XI(f.10) Carcinomas of other specified sites	Vulva	Localized	Localized only	Localized	L	Blank(s)	Blank(s)	Blank(s)	Blank(s)	Blank(s)	Blank(s)	Blank(s)	Blank(s)	Blank(s)
12362337	1978	2016	37	37 years	White	White	Non-Spanish-Hispanic-Latino	Non-Hispanic White	White	Divorced	Female	Hospital inpatient/outpatient or clinic	Any Medicaid	99	MI: Macomb County (26099)	Not PRCDA	Northern Plains	Vulva	Malignant	8.5.5 Carc of oth and ill-def sites, geniourinary tract	Unclassified	XI(f) Other and unspecified carcinomas	Vulva	Vulva	C51.0-Labium majus	8071	Malignant	Moderately differentiated; Grade II	Not a paired site	Positive histology	8071/3: Squamous cell carcinoma, keratinizing, NOS	8071/3: Squamous cell carcinoma, keratinizing, NOS	8050-8089: squamous cell neoplasms	Not Brain	XI(f.10) Carcinomas of other specified sites	Vulva	Regional	Regional lymph nodes involved only	Regional	Blank(s)	Blank(s)	Blank(s)	Blank(s)	Blank(s)	Blank(s)	Blank(s)	3A	p1B	p1A
51083435	1958	2008	50	50 years	White	White	Non-Spanish-Hispanic-Latino	Non-Hispanic White	White	Married (including common law)	Female	Hospital inpatient/outpatient or clinic	Insured	59	CA: Orange County (06059)	Not PRCDA	Pacific Coast	Vulva	Malignant	8.5.5 Carc of oth and ill-def sites, geniourinary tract	Unclassified	XI(f) Other and unspecified carcinomas	Vulva	Vulva	C51.1-Labium minus	8070	Malignant	Moderately differentiated; Grade II	Not a paired site	Positive histology	8070/3: Squamous cell carcinoma, NOS	8070/3: Squamous cell carcinoma, NOS	8050-8089: squamous cell neoplasms	Not Brain	XI(f.10) Carcinomas of other specified sites	Vulva	Localized	Localized only	Localized	L	Blank(s)	Blank(s)	Blank(s)	Blank(s)	Blank(s)	Blank(s)	Blank(s)	Blank(s)	Blank(s)
9538401	1944	2015	70	70 years	White	White	Non-Spanish-Hispanic-Latino	Non-Hispanic White	White	Widowed	Female	Hospital inpatient/outpatient or clinic	Insured/No specifics	3	CT: Hartford County (09003)	PRCDA	East	Vulva	Malignant	8.5.5 Carc of oth and ill-def sites, geniourinary tract	Unclassified	XI(f) Other and unspecified carcinomas	Vulva	Vulva	C51.1-Labium minus	8070	Malignant	Well differentiated; Grade I	Not a paired site	Positive histology	8070/3: Squamous cell carcinoma, NOS	8070/3: Squamous cell carcinoma, NOS	8050-8089: squamous cell neoplasms	Not Brain	XI(f.10) Carcinomas of other specified sites	Vulva	Localized	Localized only	Localized	L	Blank(s)	Blank(s)	IB	T1b	N0	M0	Blank(s)	Blank(s)	Blank(s)
41013468	1948	2016	67	67 years	White	White	Spanish-Hispanic-Latino	Hispanic (All Races)	White	Single (never married)	Female	Hospital inpatient/outpatient or clinic	Any Medicaid	37	CA: Los Angeles Registry (06037)	Not PRCDA	Pacific Coast	Vulva	Malignant	8.5.5 Carc of oth and ill-def sites, geniourinary tract	Unclassified	XI(f) Other and unspecified carcinomas	Vulva	Vulva	C51.9-Vulva, NOS	8071	Malignant	Well differentiated; Grade I	Not a paired site	Positive histology	8071/3: Squamous cell carcinoma, keratinizing, NOS	8071/3: Squamous cell carcinoma, keratinizing, NOS	8050-8089: squamous cell neoplasms	Not Brain	XI(f.10) Carcinomas of other specified sites	Vulva	Regional	Regional by direct extension only	Regional	Blank(s)	Blank(s)	Blank(s)	Blank(s)	Blank(s)	Blank(s)	Blank(s)	2	c2	c0
14059161	1959	2008	49	49 years	Black	Black	Non-Spanish-Hispanic-Latino	Non-Hispanic Black	Black	Married (including common law)	Female	Hospital inpatient/outpatient or clinic	Insured	99	MI: Macomb County (26099)	Not PRCDA	Northern Plains	Vulva	Malignant	8.5.5 Carc of oth and ill-def sites, geniourinary tract	Unclassified	XI(f) Other and unspecified carcinomas	Vulva	Vulva	C51.9-Vulva, NOS	8070	Malignant	Unknown	Not a paired site	Positive histology	8070/3: Squamous cell carcinoma, NOS	8070/3: Squamous cell carcinoma, NOS	8050-8089: squamous cell neoplasms	Not Brain	XI(f.10) Carcinomas of other specified sites	Vulva	Localized	Localized only	Localized	L	Blank(s)	Blank(s)	Blank(s)	Blank(s)	Blank(s)	Blank(s)	Blank(s)	Blank(s)	Blank(s)
22099916	1953	2007	53	53 years	White	White	Non-Spanish-Hispanic-Latino	Non-Hispanic White	White	Unknown	Female	Physicians office/private medical practitioner (LMD)	Insurance status unknown	1	NM: Bernalillo County (35001)	PRCDA	Southwest	Vulva	Malignant	8.5.5 Carc of oth and ill-def sites, geniourinary tract	Unclassified	XI(f) Other and unspecified carcinomas	Vulva	Vulva	C51.9-Vulva, NOS	8070	Malignant	Unknown	Left - origin of primary	Positive histology	8070/3: Squamous cell carcinoma, NOS	8070/3: Squamous cell carcinoma, NOS	8050-8089: squamous cell neoplasms	Not Brain	XI(f.10) Carcinomas of other specified sites	Vulva	Localized	Localized only	Localized	L	Blank(s)	Blank(s)	Blank(s)	Blank(s)	Blank(s)	Blank(s)	Blank(s)	Blank(s)	Blank(s)
41016191	1946	2016	69	69 years	White	White	Non-Spanish-Hispanic-Latino	Non-Hispanic White	White	Divorced	Female	Hospital inpatient/outpatient or clinic	Insured	37	CA: Los Angeles Registry (06037)	Not PRCDA	Pacific Coast	Vulva	Malignant	8.5.5 Carc of oth and ill-def sites, geniourinary tract	Unclassified	XI(f) Other and unspecified carcinomas	Vulva	Vulva	C51.9-Vulva, NOS	8072	Malignant	Poorly differentiated; Grade III	Not a paired site	Positive histology	8072/3: Squamous cell carcinoma, large cell, nonkeratinizing, NOS	8072/3: Squamous cell carcinoma, large cell, nonkeratinizing, NOS	8050-8089: squamous cell neoplasms	Not Brain	XI(f.10) Carcinomas of other specified sites	Vulva	Regional	Regional lymph nodes involved only	Regional	Blank(s)	Blank(s)	Blank(s)	Blank(s)	Blank(s)	Blank(s)	Blank(s)	3C	p1B	p2C
40496040	1949	2014	65	65 years	Other (American Indian/AK Native, Asian/Pacific Islander)	Asian or Pacific Islander	Non-Spanish-Hispanic-Latino	Non-Hispanic Asian or Pacific Islander	Other Asian (1991+)	Married (including common law)	Female	Hospital inpatient/outpatient or clinic	Insured	37	CA: Los Angeles Registry (06037)	Not PRCDA	Pacific Coast	Vulva	Malignant	8.5.5 Carc of oth and ill-def sites, geniourinary tract	Unclassified	XI(f) Other and unspecified carcinomas	Vulva	Vulva	C51.9-Vulva, NOS	8083	Malignant	Moderately differentiated; Grade II	Not a paired site	Positive histology	8083/3: Basaloid squamous cell carcinoma	8083/3: Basaloid squamous cell carcinoma	8050-8089: squamous cell neoplasms	Not Brain	XI(f.10) Carcinomas of other specified sites	Vulva	Localized	Localized only	Localized	L	Blank(s)	Blank(s)	IB	T1b	N0	M0	Blank(s)	Blank(s)	Blank(s)
77710896	1951	2016	65	65 years	White	White	Non-Spanish-Hispanic-Latino	Non-Hispanic White	White	Married (including common law)	Female	Hospital inpatient/outpatient or clinic	Insured/No specifics	201	GA: Miller County (13201)	Not PRCDA	East	Vulva	Malignant	8.5.5 Carc of oth and ill-def sites, geniourinary tract	Unclassified	XI(f) Other and unspecified carcinomas	Vulva	Vulva	C51.9-Vulva, NOS	8071	Malignant	Moderately differentiated; Grade II	Right - origin of primary	Positive histology	8071/3: Squamous cell carcinoma, keratinizing, NOS	8071/3: Squamous cell carcinoma, keratinizing, NOS	8050-8089: squamous cell neoplasms	Not Brain	XI(f.10) Carcinomas of other specified sites	Vulva	Localized	Localized only	Localized	Blank(s)	Blank(s)	Blank(s)	Blank(s)	Blank(s)	Blank(s)	Blank(s)	1B	p1B	c0
9510621	1949	2014	65	65 years	White	White	Non-Spanish-Hispanic-Latino	Non-Hispanic White	White	Widowed	Female	Hospital inpatient/outpatient or clinic	Insured	7	CT: Middlesex County (09007)	PRCDA	East	Vulva	Malignant	8.5.5 Carc of oth and ill-def sites, geniourinary tract	Unclassified	XI(f) Other and unspecified carcinomas	Vulva	Vulva	C51.9-Vulva, NOS	8070	Malignant	Poorly differentiated; Grade III	Not a paired site	Positive histology	8070/3: Squamous cell carcinoma, NOS	8070/3: Squamous cell carcinoma, NOS	8050-8089: squamous cell neoplasms	Not Brain	XI(f.10) Carcinomas of other specified sites	Vulva	Localized	Localized only	Localized	L	Blank(s)	Blank(s)	IB	T1b	N0	M0	Blank(s)	Blank(s)	Blank(s)
58368826	1924	2006	82	82 years	White	White	Non-Spanish-Hispanic-Latino	Non-Hispanic White	White	Married (including common law)	Female	Hospital inpatient/outpatient or clinic	Blank(s)	49	KY: Clark County (21049)	Not PRCDA	East	Vulva	Malignant	8.5.5 Carc of oth and ill-def sites, geniourinary tract	Unclassified	XI(f) Other and unspecified carcinomas	Vulva	Vulva	C51.9-Vulva, NOS	8071	Malignant	Undifferentiated; anaplastic; Grade IV	Not a paired site	Positive histology	8071/3: Squamous cell carcinoma, keratinizing, NOS	8071/3: Squamous cell carcinoma, keratinizing, NOS	8050-8089: squamous cell neoplasms	Not Brain	XI(f.10) Carcinomas of other specified sites	Vulva	Localized	Localized only	Localized	L	Blank(s)	Blank(s)	Blank(s)	Blank(s)	Blank(s)	Blank(s)	Blank(s)	Blank(s)	Blank(s)
63361987	1967	2015	48	48 years	White	White	Non-Spanish-Hispanic-Latino	Non-Hispanic White	White	Married (including common law)	Female	Hospital inpatient/outpatient or clinic	Uninsured	79	LA: Rapides Parish (22079)	PRCDA	East	Vulva	Malignant	8.5.5 Carc of oth and ill-def sites, geniourinary tract	Unclassified	XI(f) Other and unspecified carcinomas	Vulva	Vulva	C51.9-Vulva, NOS	8070	Malignant	Unknown	Right - origin of primary	Positive histology	8070/3: Squamous cell carcinoma, NOS	8070/3: Squamous cell carcinoma, NOS	8050-8089: squamous cell neoplasms	Not Brain	XI(f.10) Carcinomas of other specified sites	Vulva	Distant	Distant site(s)/node(s) involved	Distant	D	Blank(s)	Blank(s)	IVA	T3	N1NOS	M0	Blank(s)	Blank(s)	Blank(s)
71064992	1950	2006	55	55 years	Other (American Indian/AK Native, Asian/Pacific Islander)	Asian or Pacific Islander	Non-Spanish-Hispanic-Latino	Non-Hispanic Asian or Pacific Islander	Asian Indian or Pakistani, NOS (1988+)	Married (including common law)	Female	Hospital inpatient/outpatient or clinic	Blank(s)	23	NJ: Middlesex County (34023)	Not PRCDA	East	Vulva	Malignant	8.5.5 Carc of oth and ill-def sites, geniourinary tract	Unclassified	XI(f) Other and unspecified carcinomas	Vulva	Vulva	C51.9-Vulva, NOS	8070	Malignant	Well differentiated; Grade I	Not a paired site	Positive histology	8070/3: Squamous cell carcinoma, NOS	8070/3: Squamous cell carcinoma, NOS	8050-8089: squamous cell neoplasms	Not Brain	XI(f.10) Carcinomas of other specified sites	Vulva	Localized	Localized only	Localized	L	Blank(s)	Blank(s)	Blank(s)	Blank(s)	Blank(s)	Blank(s)	Blank(s)	Blank(s)	Blank(s)
55980687	1973	2016	43	43 years	White	White	Non-Spanish-Hispanic-Latino	Non-Hispanic White	White	Married (including common law)	Female	Hospital inpatient/outpatient or clinic	Insured	95	CA: Solano County (06095)	Not PRCDA	Pacific Coast	Vulva	Malignant	8.5.5 Carc of oth and ill-def sites, geniourinary tract	Unclassified	XI(f) Other and unspecified carcinomas	Vulva	Vulva	C51.9-Vulva, NOS	8070	Malignant	Well differentiated; Grade I	Not a paired site	Positive histology	8070/3: Squamous cell carcinoma, NOS	8070/3: Squamous cell carcinoma, NOS	8050-8089: squamous cell neoplasms	Not Brain	XI(f.10) Carcinomas of other specified sites	Vulva	Localized	Localized only	Localized	Blank(s)	Blank(s)	Blank(s)	Blank(s)	Blank(s)	Blank(s)	Blank(s)	1A	p1A	c0
77704606	1968	2016	47	47 years	White	White	Non-Spanish-Hispanic-Latino	Non-Hispanic White	White	Married (including common law)	Female	Hospital inpatient/outpatient or clinic	Insured	205	GA: Mitchell County (13205)	Not PRCDA	East	Vulva	Malignant	8.5.5 Carc of oth and ill-def sites, geniourinary tract	Unclassified	XI(f) Other and unspecified carcinomas	Vulva	Vulva	C51.9-Vulva, NOS	8070	Malignant	Moderately differentiated; Grade II	Not a paired site	Positive histology	8070/3: Squamous cell carcinoma, NOS	8070/3: Squamous cell carcinoma, NOS	8050-8089: squamous cell neoplasms	Not Brain	XI(f.10) Carcinomas of other specified sites	Vulva	Localized	Localized only	Localized	Blank(s)	Blank(s)	Blank(s)	Blank(s)	Blank(s)	Blank(s)	Blank(s)	1B	p1B	p0
26329353	1948	2007	59	59 years	Unknown	Unknown	Non-Spanish-Hispanic-Latino	Non-Hispanic Unknown Race	Unknown	Unknown	Female	Laboratory only (hospital or private)	Insurance status unknown	53	WA: Pierce County (53053)	PRCDA	Pacific Coast	Vulva	Malignant	8.5.5 Carc of oth and ill-def sites, geniourinary tract	Unclassified	XI(f) Other and unspecified carcinomas	Vulva	Vulva	C51.9-Vulva, NOS	8070	Malignant	Well differentiated; Grade I	Not a paired site	Positive histology	8070/3: Squamous cell carcinoma, NOS	8070/3: Squamous cell carcinoma, NOS	8050-8089: squamous cell neoplasms	Not Brain	XI(f.10) Carcinomas of other specified sites	Vulva	Localized	Localized only	Localized	L	Blank(s)	Blank(s)	Blank(s)	Blank(s)	Blank(s)	Blank(s)	Blank(s)	Blank(s)	Blank(s)
8409987	1944	2005	61	61 years	White	White	Non-Spanish-Hispanic-Latino	Non-Hispanic White	White	Married (including common law)	Female	Hospital inpatient/outpatient or clinic	Blank(s)	11	CT: New London County (09011)	PRCDA	East	Vulva	Malignant	8.5.5 Carc of oth and ill-def sites, geniourinary tract	Unclassified	XI(f) Other and unspecified carcinomas	Vulva	Vulva	C51.9-Vulva, NOS	8070	Malignant	Unknown	Not a paired site	Positive histology	8070/3: Squamous cell carcinoma, NOS	8070/3: Squamous cell carcinoma, NOS	8050-8089: squamous cell neoplasms	Not Brain	XI(f.10) Carcinomas of other specified sites	Vulva	Localized	Localized only	Localized	L	Blank(s)	Blank(s)	Blank(s)	Blank(s)	Blank(s)	Blank(s)	Blank(s)	Blank(s)	Blank(s)
20667899	1925	2016	90	85+ years	White	White	Non-Spanish-Hispanic-Latino	Non-Hispanic White	White	Widowed	Female	Hospital inpatient/outpatient or clinic	Insured	179	IA: Wapello County (19179)	Not PRCDA	Northern Plains	Vulva	Malignant	8.5.5 Carc of oth and ill-def sites, geniourinary tract	Unclassified	XI(f) Other and unspecified carcinomas	Vulva	Vulva	C51.9-Vulva, NOS	8070	Malignant	Moderately differentiated; Grade II	Not a paired site	Positive histology	8070/3: Squamous cell carcinoma, NOS	8070/3: Squamous cell carcinoma, NOS	8050-8089: squamous cell neoplasms	Not Brain	XI(f.10) Carcinomas of other specified sites	Vulva	Localized	Localized only	Localized	Blank(s)	Blank(s)	Blank(s)	Blank(s)	Blank(s)	Blank(s)	Blank(s)	1B	p1B	c0
38372396	1950	2006	55	55 years	White	White	Non-Spanish-Hispanic-Latino	Non-Hispanic White	White	Divorced	Female	Hospital inpatient/outpatient or clinic	Blank(s)	37	CA: Los Angeles Registry (06037)	Not PRCDA	Pacific Coast	Vulva	Malignant	8.5.5 Carc of oth and ill-def sites, geniourinary tract	Unclassified	XI(f) Other and unspecified carcinomas	Vulva	Vulva	C51.9-Vulva, NOS	8070	Malignant	Unknown	Not a paired site	Positive histology	8070/3: Squamous cell carcinoma, NOS	8070/3: Squamous cell carcinoma, NOS	8050-8089: squamous cell neoplasms	Not Brain	XI(f.10) Carcinomas of other specified sites	Vulva	Localized	Localized only	Localized	L	Blank(s)	Blank(s)	Blank(s)	Blank(s)	Blank(s)	Blank(s)	Blank(s)	Blank(s)	Blank(s)
76089228	1948	2009	61	61 years	White	White	Non-Spanish-Hispanic-Latino	Non-Hispanic White	White	Married (including common law)	Female	Hospital inpatient/outpatient or clinic	Insured	149	GA: Heard County (13149)	Not PRCDA	East	Vulva	Malignant	8.5.5 Carc of oth and ill-def sites, geniourinary tract	Unclassified	XI(f) Other and unspecified carcinomas	Vulva	Vulva	C51.9-Vulva, NOS	8070	Malignant	Moderately differentiated; Grade II	Not a paired site	Positive histology	8070/3: Squamous cell carcinoma, NOS	8070/3: Squamous cell carcinoma, NOS	8050-8089: squamous cell neoplasms	Not Brain	XI(f.10) Carcinomas of other specified sites	Vulva	Localized	Localized only	Localized	L	Blank(s)	Blank(s)	Blank(s)	Blank(s)	Blank(s)	Blank(s)	Blank(s)	Blank(s)	Blank(s)
74268235	1949	2016	67	67 years	Other (American Indian/AK Native, Asian/Pacific Islander)	Asian or Pacific Islander	Non-Spanish-Hispanic-Latino	Non-Hispanic Asian or Pacific Islander	Asian Indian (2010+)	Widowed	Female	Hospital inpatient/outpatient or clinic	Any Medicaid	21	NJ: Mercer County (34021)	Not PRCDA	East	Vulva	Malignant	8.5.5 Carc of oth and ill-def sites, geniourinary tract	Unclassified	XI(f) Other and unspecified carcinomas	Vulva	Vulva	C51.9-Vulva, NOS	8070	Malignant	Well differentiated; Grade I	Not a paired site	Positive histology	8070/3: Squamous cell carcinoma, NOS	8070/3: Squamous cell carcinoma, NOS	8050-8089: squamous cell neoplasms	Not Brain	XI(f.10) Carcinomas of other specified sites	Vulva	Regional	Regional lymph nodes involved only	Regional	Blank(s)	Blank(s)	Blank(s)	Blank(s)	Blank(s)	Blank(s)	Blank(s)	3B	p1B	p2A
[truncated: 6,268 more rows]
[truncated: 280 more columns]
